# Supplementary material for: Pathway Reconstruction of Airway Remodeling in Chronic Lung Diseases: A Systems Biology Approach
Source: PLoS One. 2014 Jun 30;9(6):e100094. doi: 10.1371/journal.pone.0100094 (PMC4076832; doi:10.1371/journal.pone.0100094)
Supplement: File S1 — List of Genes that are known to be involved in airway remodeling in sulfur mustard exposed patients and their propertises. (XLS) [file pone.0100094.s001.xls]

## Sheet: 31877_GeneCardsBatch
Gene_Symbol	Gene_Description	Aliases & Descriptions	EntrezGene_summary	UniProtKB_summary	DISEASES_Disorders	UniProt_ID	UniProt_Function	GO	Hgnc_ID
CD81	CD81 molecule	TAPA1 | Tetraspanin-28 | tetraspanin-28 | Tspan-28 | CVID6 | CD81 molecule | CD81 antigen | Target of the antiproliferative antibody 1 | 26 kDa cell surface protein TAPA-1 | CD81 antigen (target of antiproliferative antibody 1) | tspan-28 | TSPAN28 |S5.7 | TAPA-1	The protein encoded by this gene is a member of the transmembrane 4 superfamily, also known as the tetraspanin family. Most of these members are cell-surface proteins that are characterized by the presence of four hydrophobic domains. The proteins mediate signal transduction events that play a role in the regulation of cell development, activation, growth and motility. This encoded protein is a c…	Function: May play an important role in the regulation of lymphoma cell growth. Interacts with a 16-kDa Leu-13 protein to form a complex possibly involved in signal transduction. May acts a the viral receptor for HCV	Cryoglobulinemia |Hepatitis C |Liver disease |Hepatocellular carcinoma	SwissProt: P60033	SwissProt: P60033 # May play an important role in the regulation of lymphoma cell growth. Interacts with a 16-kDa Leu-13 protein to form a complex possibly involved in signal transduction. May acts a the viral receptor for HCV	GO:0000187#activation of MAPK activity && parent = biological_process && evidence = IDA && qual = - && pmids = 14676841|GO:0001772#immunological synapse && parent = cellular_component && evidence = IDA && qual = - && pmids = |GO:0005515#protein binding && parent = molecular_function && evidence = IPI && qual = - && pmids = 11504738|GO:0005886#plasma membrane && parent = cellular_component && evid…	1701
CDC42EP5	CDC42 effector protein (Rho GTPase binding) 5	cdc42 effector protein 5 | 2010007O02Rik | CDC42 effector protein (Rho GTPase binding) 5 | CEP5 | Borg3 |1700027J19Rik | Binder of Rho GTPases 3 | binder of Rho GTPases 3 | BORG3	CDC42, a small Rho GTPase, regulates the formation of F-actin-containing structures through its interaction with the downstream effector proteins. The protein encoded by this gene is a member of the Borg family of CDC42 effector proteins. Borg family proteins contain a CRIB (Cdc42/Rac interactive-binding) domain. They bind to, and negatively regulate the function of, CDC42. The specific function …	Function: Probably involved in the organization of the actin cytoskeleton. May act downstream of CDC42 to induce actin filament assembly leading to cell shape changes. Induces pseudopodia formation in fibroblasts. Inhibits MAPK8 independently of CDC42 binding. Controls septin organization and this effect is negatively regulated by CDC42 (By similarity)	Quadriplegia	SwissProt: Q6NZY7	SwissProt: Q6NZY7 # Probably involved in the organization of the actin cytoskeleton. May act downstream of CDC42 to induce actin filament assembly leading to cell shape changes. Induces pseudopodia formation in fibroblasts. Inhibits MAPK8 independently of CDC42 binding. Controls septin organization and this effect is negatively regulated by CDC42 (By similarity)	GO:0005515#protein binding && parent = molecular_function && evidence = && qual = && pmids = |GO:0005737#cytoplasm && parent = cellular_component && evidence = IDA && qual = - && pmids = 11035016|GO:0005856#cytoskeleton && parent = cellular_component && evidence = IEA && qual = - && pmids = |GO:0005886#plasma membrane && parent = cellular_component && evidence = IEA && qual = - && pmids = |GO:000…	17408
CDH2	cadherin 2, type 1, N-cadherin (neuronal)	neural-cadherin | CDw325 |N-cadherin 1 | N-cadherin | cadherin-2 | cadherin 2, N-cadherin (neuronal) | Neural cadherin | CDHN | CD325 | cadherin 2, type 1, N-cadherin (neuronal) | CD325 antigen | neural cadherin | NCAD | calcium-dependent adhesion protein, neuronal	This gene is a classical cadherin from the cadherin superfamily. The encoded protein is a calcium dependent cell-cell adhesion glycoprotein comprised of five extracellular cadherin repeats, a transmembrane region and a highly conserved cytoplasmic tail. The protein functions during gastrulation and is required for establishment of left-right asymmetry. At certain central nervous system synapses, …	Function: Cadherins are calcium dependent cell adhesion proteins. They preferentially interact with themselves in a homophilic manner in connecting cells; cadherins may thus contribute to the sorting of heterogeneous cell types. CDH2 may be involved in neuronal recognition mechanism. In hippocampal neurons, may regulate dendritic spine density (By similarity)	Carcinoma |Melanoma |Ovarian cancer |Prostate cancer |Breast cancer |Malignant mesothelioma	SwissProt: P19022	SwissProt: P19022 # Cadherins are calcium dependent cell adhesion proteins. They preferentially interact with themselves in a homophilic manner in connecting cells; cadherins may thus contribute to the sorting of heterogeneous cell types. CDH2 may be involved in neuronal recognition mechanism. In hippocampal neurons, may regulate dendritic spine density (By similarity)	GO:0005509#calcium ion binding && parent = molecular_function && evidence = IEA && qual = - && pmids = |GO:0005515#protein binding && parent = molecular_function && evidence = && qual = && pmids = |GO:0005543#phospholipid binding && parent = molecular_function && evidence = && qual = && pmids = |GO:0005624#membrane fraction && parent = cellular_component && evidence = && qual = && pmids = |GO:000…	1759
FOXN3	forkhead box N3	PRO1635 | checkpoint suppressor 1 | forkhead box N3 | forkhead box protein N3 | CHES1 | Checkpoint suppressor 1 | C14orf116 | chromosome 14 open reading frame 116	This gene is a member of the forkhead/winged helix transcription factor family. Checkpoints are eukaryotic DNA damage-inducible cell cycle arrests at G1 and G2. Checkpoint suppressor 1 suppresses multiple yeast checkpoint mutations including mec1, rad9, rad53 and dun1 by activating a MEC1-independent checkpoint pathway. Alternative splicing is observed at the locus, resulting in distinct isoforms…	Function: Acts as a transcriptional repressor. May be involved in DNA damage-inducible cell cycle arrests (checkpoints)		SwissProt: O00409	SwissProt: O00409 # Acts as a transcriptional repressor. May be involved in DNA damage-inducible cell cycle arrests (checkpoints)	GO:0000077#DNA damage checkpoint && parent = biological_process && evidence = TAS && qual = - && pmids = 9154802|GO:0000085#G2 phase of mitotic cell cycle && parent = biological_process && evidence = TAS && qual = - && pmids = 9154802|GO:0003690#double-stranded DNA binding && parent = molecular_function && evidence = IBA && qual = - && pmids = |GO:0003700#sequence-specific DNA binding transcripti…	1928
CIRBP	cold inducible RNA binding protein	A18HNRNP | CIRP | cold inducible RNA-binding protein | glycine-rich RNA-binding protein CIRP | Glycine-rich RNA-binding protein CIRP |cold-inducible RNA-binding protein | cold inducible RNA binding protein | glycine-rich RNA binding protein | A18 hnRNP		Function: Cold-inducible mRNA binding protein that plays a protective role in the genotoxic stress response by stabilizing transcripts of genes involved in cell survival. Acts as a translational activator. Seems to play an essential role in cold-induced suppression of cell proliferation. Binds specifically to the 3'-untranslated regions (3'-UTRs) of stress-responsive transcripts RPA2 and TXN. Act…	Cryptorchidism	SwissProt: Q14011	SwissProt: Q14011 # Cold-inducible mRNA binding protein that plays a protective role in the genotoxic stress response by stabilizing transcripts of genes involved in cell survival. Acts as a translational activator. Seems to play an essential role in cold-induced suppression of cell proliferation. Binds specifically to the 3'-untranslated regions (3'-UTRs) of stress-responsive transcripts RPA2 an…	GO:0000166#nucleotide binding && parent = molecular_function && evidence = IEA && qual = - && pmids = |GO:0003676#nucleic acid binding && parent = molecular_function && evidence = && qual = && pmids = |GO:0003723#RNA binding && parent = molecular_function && evidence = && qual = && pmids = |GO:0003730#mRNA 3'-UTR binding && parent = molecular_function && evidence = IDA && qual = - && pmids = 1157…	1982
CLDN8	claudin 8	claudin-8 |human CLDN8 gene for claudin-8 | claudin 8	This gene encodes a member of the claudin family. Claudins are integral membrane proteins and components of tight junction strands. Tight junction strands serve as a physical barrier to prevent solutes and water from passing freely through the paracellular space between epithelial or endothelial cell sheets, and also play critical roles in maintaining cell polarity and signal transductions. This …	Function: Plays a major role in tight junction-specific obliteration of the intercellular space (By similarity)	Oxyphilic adenoma |Renal oncocytoma |Renal cell carcinoma	SwissProt: P56748	SwissProt: P56748 # Plays a major role in tight junction-specific obliteration of the intercellular space (By similarity)	GO:0005198#structural molecule activity && parent = molecular_function && evidence = IEA && qual = - && pmids = |GO:0005515#protein binding && parent = molecular_function && evidence = && qual = && pmids = |GO:0005783#endoplasmic reticulum && parent = cellular_component && evidence = IDA && qual = - && pmids = 16780588|GO:0005886#plasma membrane && parent = cellular_component && evidence = IDA &&…	2050
COL4A5	collagen, type IV, alpha 5	ATS | collagen of basement membrane, alpha-5 chain | Alport syndrome | ASLN | collagen IV, alpha-5 polypeptide | collagen, type IV, alpha 5 | collagen alpha-5(IV) chain | dA149D17.3 |CA54 | dA24A23.1	This gene encodes one of the six subunits of type IV collagen, the major structural component of basement membranes. Mutations in this gene are associated with X-linked Alport syndrome, also known as hereditary nephritis. Like the other members of the type IV collagen gene family, this gene is organized in a head-to-head conformation with another type IV collagen gene so that each gene pair share…	Function: Type IV collagen is the major structural component of glomerular basement membranes (GBM), forming a 'chicken-wire' meshwork together with laminins, proteoglycans and entactin/nidogen	Alport syndrome |Sensorineural hearing loss |Leiomyoma |Kidney failure |Nephritis |Goodpasture syndrome |X-linked nonsyndromic deafness |Proteinuria	SwissProt: P29400	SwissProt: P29400 # Type IV collagen is the major structural component of glomerular basement membranes (GBM), forming a 'chicken-wire' meshwork together with laminins, proteoglycans and entactin/nidogen	GO:0005201#extracellular matrix structural constituent && parent = molecular_function && evidence = IEA && qual = - && pmids = |GO:0005488#binding && parent = molecular_function && evidence = && qual = && pmids = |GO:0005576#extracellular region && parent = cellular_component && evidence = TAS && qual = - && pmids = |GO:0005581#collagen && parent = cellular_component && evidence = && qual = && pm…	2207
COL7A1	collagen, type VII, alpha 1	EBDCT | Long-chain collagen | collagen alpha-1(VII) chain | EBD1 | epidermolysis bullosa, dystrophic, dominant and recessive | EBR1 | LC collagen | collagen, type VII, alpha 1 | long-chain collagen |collagen VII, alpha-1 polypeptide	This gene encodes the alpha chain of type VII collagen. The type VII collagen fibril, composed of three identical alpha collagen chains, is restricted to the basement zone beneath stratified squamous epithelia. It functions as an anchoring fibril between the external epithelia and the underlying stroma. Mutations in this gene are associated with all forms of dystrophic epidermolysis bullosa. In t…	Function: Stratified squamous epithelial basement membrane protein that forms anchoring fibrils which may contribute to epithelial basement membrane organization and adherence by interacting with extracellular matrix (ECM) proteins such as type IV collagen	Epidermolysis bullosa |Bullous pemphigoid |Cicatricial pemphigoid |Genetic skin disease |Lichen planus |Systemic lupus erythematosus	SwissProt: Q02388	SwissProt: Q02388 # Stratified squamous epithelial basement membrane protein that forms anchoring fibrils which may contribute to epithelial basement membrane organization and adherence by interacting with extracellular matrix (ECM) proteins such as type IV collagen	GO:0004867#serine-type endopeptidase inhibitor activity && parent = molecular_function && evidence = IEA && qual = - && pmids = |GO:0005515#protein binding && parent = molecular_function && evidence = IPI && qual = - && pmids = 19269366|GO:0005576#extracellular region && parent = cellular_component && evidence = TAS && qual = - && pmids = |GO:0005581#collagen && parent = cellular_component && evi…	2214
COPG1	coatomer protein complex, subunit gamma 1	COPG | gamma-COP |coat protein gamma-cop | coatomer protein complex, subunit gamma 1 | Gamma-1-coat protein | Gamma-1-COP | coatomer subunit gamma-1 | coatomer protein complex, subunit gamma | gamma-1-coat protein | gamma-coat protein | gamma-1-COP | coatomer subunit gamma		Function: The coatomer is a cytosolic protein complex that binds to dilysine motifs and reversibly associates with Golgi non-clathrin-coated vesicles, which further mediate biosynthetic protein transport from the ER, via the Golgi up to the trans Golgi network. Coatomer complex is required for budding from Golgi membranes, and is essential for the retrograde Golgi-to-ER transport of dilysine-tagg…		SwissProt: Q9Y678	SwissProt: Q9Y678 # The coatomer is a cytosolic protein complex that binds to dilysine motifs and reversibly associates with Golgi non-clathrin-coated vesicles, which further mediate biosynthetic protein transport from the ER, via the Golgi up to the trans Golgi network. Coatomer complex is required for budding from Golgi membranes, and is essential for the retrograde Golgi-to-ER transport of dil…	GO:0000139#Golgi membrane && parent = cellular_component && evidence = ISS && qual = - && pmids = |GO:0005198#structural molecule activity && parent = molecular_function && evidence = IEA && qual = - && pmids = |GO:0005488#binding && parent = molecular_function && evidence = && qual = && pmids = |GO:0005634#nucleus && parent = cellular_component && evidence = IDA && qual = - && pmids = 18029348|G…	2236
CRIP2	cysteine-rich protein 2	CRIP | Cysteine-rich intestinal protein | LIM domain protein ESP1/CRP2 | CRP-2 | ESP1 | cysteine-rich protein 2 | Protein ESP1 | CRP2	This gene encodes a putative transcription factor with two LIM zinc-binding domains. The encoded protein may participate in the differentiation of smooth muscle tissue. Alternative splicing results in multiple transcript variants. (provided by RefSeq, Aug 2012)		Cocaine abuse	SwissProt: P52943		GO:0008270#zinc ion binding && parent = molecular_function && evidence = IEA && qual = - && pmids = |GO:0008284#positive regulation of cell proliferation && parent = biological_process && evidence = && qual = && pmids = |GO:0030097#hemopoiesis && parent = biological_process && evidence = && qual = && pmids = |GO:0031012#extracellular matrix && parent = cellular_component && evidence = IDA && qual…	2361
CSNK2A2	casein kinase 2, alpha prime polypeptide	CK2A2 | CK II alpha' | casein kinase 2, alpha prime polypeptide | CSNK2A1 |casein kinase II subunit alpha' |EC 2.7.11.1		Function: Catalytic subunit of a constitutively active serine/threonine-protein kinase complex that phosphorylates a large number of substrates containing acidic residues C-terminal to the phosphorylated serine or threonine. Regulates numerous cellular processes, such as cell cycle progression, apoptosis and transcription, as well as viral infection. May act as a regulatory node which integrates …	Theileriasis	SwissProt: P19784	SwissProt: P19784 # Catalytic subunit of a constitutively active serine/threonine-protein kinase complex that phosphorylates a large number of substrates containing acidic residues C-terminal to the phosphorylated serine or threonine. Regulates numerous cellular processes, such as cell cycle progression, apoptosis and transcription, as well as viral infection. May act as a regulatory node which i…	GO:0000166#nucleotide binding && parent = molecular_function && evidence = && qual = && pmids = |GO:0004672#protein kinase activity && parent = molecular_function && evidence = && qual = && pmids = |GO:0004674#protein serine/threonine kinase activity && parent = molecular_function && evidence = IEA && qual = - && pmids = |GO:0004713#protein tyrosine kinase activity && parent = molecular_function …	2459
LMO4	LIM domain only 4	LMO-4 | LIM domain only 4 | LIM domain only protein 4 |LIM domain transcription factor LMO4 | Breast tumor autoantigen | breast tumor autoantigen	This gene encodes a cysteine-rich protein that contains two LIM domains but lacks a DNA-binding homeodomain. The encoded protein may play a role as a transcriptional regulator or as an oncogene. (provided by RefSeq, Aug 2008)	Function: Probable transcriptional factor (By similarity)	Acute T cell leukemia	SwissProt: P61968	SwissProt: P61968 # Probable transcriptional factor (By similarity)	GO:0001158#enhancer sequence-specific DNA binding && parent = molecular_function && evidence = IEA && qual = - && pmids = |GO:0001843#neural tube closure && parent = biological_process && evidence = ISS && qual = - && pmids = |GO:0003281#ventricular septum development && parent = biological_process && evidence = IEA && qual = - && pmids = |GO:0003700#sequence-specific DNA binding transcription fa…	6644
CX3CL1	chemokine (C-X3-C motif) ligand 1	CXC3 | small-inducible cytokine D1 | C-X3-C motif chemokine 1 | ABCD-3 | CXC3C | C3Xkine | fractalkine | small inducible cytokine subfamily D (Cys-X3-Cys), member 1 (fractalkine, neurotactin) | CX3C membrane-anchored chemokine | chemokine (C-X3-C motif) ligand 1 | FKN | Neurotactin | neurotactin |small inducible cytokine subfamily D (Cys-X3-Cys), member-1 | NTN | NTT | SCYD1 | Small-inducible cyt…		Function: The soluble form is chemotactic for T-cells and monocytes, but not for neutrophils. The membrane-bound form promotes adhesion of those leukocytes to endothelial cells. May play a role in regulating leukocyte adhesion and migration processes at the endothelium. Binds to CX3CR1	Atherosclerosis	SwissProt: P78423	SwissProt: P78423 # The soluble form is chemotactic for T-cells and monocytes, but not for neutrophils. The membrane-bound form promotes adhesion of those leukocytes to endothelial cells. May play a role in regulating leukocyte adhesion and migration processes at the endothelium. Binds to CX3CR1	GO:0001666#response to hypoxia && parent = biological_process && evidence = IEA && qual = - && pmids = |GO:0005102#receptor binding && parent = molecular_function && evidence = TAS && qual = - && pmids = 12714508|GO:0005515#protein binding && parent = molecular_function && evidence = IPI && qual = - && pmids = 9931005|GO:0005576#extracellular region && parent = cellular_component && evidence = ID…	10647
CXCL17	chemokine (C-X-C motif) ligand 17	Dendritic cell and monocyte chemokine-like protein | chemokine (C-X-C motif) ligand 17 | DMC | VEGF co-regulated chemokine 1 | dendritic cell and monocyte chemokine-like protein | VCC1 | C-X-C motif chemokine 17 | UNQ473 | Dcip1 |VCC-1		Function: Plays a role in angiogenesis and possibly in the development of tumors. May be a housekeeping chemokine regulating recruitment of nonactivated blood monocytes and immature dendritic cells into tissues. May play a role in the innate defense against infections		SwissProt: Q6UXB2	SwissProt: Q6UXB2 # Plays a role in angiogenesis and possibly in the development of tumors. May be a housekeeping chemokine regulating recruitment of nonactivated blood monocytes and immature dendritic cells into tissues. May play a role in the innate defense against infections	GO:0001525#angiogenesis && parent = biological_process && evidence = IEA && qual = - && pmids = |GO:0005576#extracellular region && parent = cellular_component && evidence = IEA && qual = - && pmids = |GO:0006935#chemotaxis && parent = biological_process && evidence = IEA && qual = - && pmids = |GO:0007275#multicellular organismal development && parent = biological_process && evidence = && qual =…	19232
CXCR7	chemokine (C-X-C motif) receptor 7	RDC-1 | chemokine (C-X-C motif) receptor 7 | chemokine orphan receptor 1 | G-protein coupled receptor RDC1 homolog | RDC1 | G-protein coupled receptor 159 | CXCR-7 |C-X-C chemokine receptor type 7 | CXC-R7 | Chemokine orphan receptor 1 | G protein-coupled receptor | GPR159 | CMKOR1	This gene encodes a member of the G-protein coupled receptor family. Although this protein was earlier thought to be a receptor for vasoactive intestinal peptide (VIP), it is now considered to be an orphan receptor, in that its endogenous ligand has not been identified. The protein is also a coreceptor for human immunodeficiency viruses (HIV). Translocations involving this gene and HMGA2 on chrom…	Function: Receptor for chemokines CXCL12/SDF1 and CXCL11. Does not elicit classical chemokine receptor signaling; chemokine binding does not activate G-protein-mediated signal transduction but instead induces beta-arrestin recruitment, leading to ligand internalization and activation of MAPK signaling pathway. Acts as a scavenger for CXCL12/SDF1 and, to a lesser extent, for CXCL11. Required for r…	Cancer |Posterior polar cataract	SwissProt: P25106	SwissProt: P25106 # Receptor for chemokines CXCL12/SDF1 and CXCL11. Does not elicit classical chemokine receptor signaling; chemokine binding does not activate G-protein-mediated signal transduction but instead induces beta-arrestin recruitment, leading to ligand internalization and activation of MAPK signaling pathway. Acts as a scavenger for CXCL12/SDF1 and, to a lesser extent, for CXCL11. Requ…	GO:0004871#signal transducer activity && parent = molecular_function && evidence = && qual = && pmids = |GO:0004872#receptor activity && parent = molecular_function && evidence = && qual = && pmids = |GO:0004930#G-protein coupled receptor activity && parent = molecular_function && evidence = && qual = && pmids = |GO:0005737#cytoplasm && parent = cellular_component && evidence = && qual = && pmids…	23692
CYGB	cytoglobin	histoglobin | STAP | stellate cell activation-associated protein | Histoglobin | cytoglobin | Stellate cell activation-associated protein | HGb | HGB	This gene encodes a globin protein found in vertebrate cells. The encoded protein is described as a hexacoordinate hemoglobin which binds ligand differently from the pentacoordinate hemoglobins involved in oxygen transport, and may be involved in protection during oxidative stress. This gene is located on chromosome 17 in the same region as a retinal gene which is mutated in progressive rod-cone …	Function: May have a protective function during conditions of oxidative stress. May be involved in intracellular oxygen storage or transfer	Anemia |Kidney disease |Nonepidermolytic palmoplantar keratoderma |Nutrition disease |Acute chest syndrome	SwissProt: Q8WWM9	SwissProt: Q8WWM9 # May have a protective function during conditions of oxidative stress. May be involved in intracellular oxygen storage or transfer	GO:0004601#peroxidase activity && parent = molecular_function && evidence = ISS && qual = - && pmids = 11320098|GO:0005344#oxygen transporter activity && parent = molecular_function && evidence = NAS && qual = - && pmids = 11919282|GO:0005506#iron ion binding && parent = molecular_function && evidence = IEA && qual = - && pmids = |GO:0005737#cytoplasm && parent = cellular_component && evidence = …	16505
CYP1B1	cytochrome P450, family 1, subfamily B, polypeptide 1	CYPIB1 | cytochrome P450, subfamily I (dioxin-inducible), polypeptide 1 (glaucoma 3, primary infantile) | microsomal monooxygenase | cytochrome P450 1B1 | aryl hydrocarbon hydroxylase | CP1B | flavoprotein-linked monooxygenase | GLC3A |P4501B1 | xenobiotic monooxygenase | cytochrome P450, family 1, subfamily B, polypeptide 1 |EC 1.14.14.1	This gene encodes a member of the cytochrome P450 superfamily of enzymes. The cytochrome P450 proteins are monooxygenases which catalyze many reactions involved in drug metabolism and synthesis of cholesterol, steroids and other lipids. The enzyme encoded by this gene localizes to the endoplasmic reticulum and metabolizes procarcinogens such as polycyclic aromatic hydrocarbons and 17beta-estradio…	Function: Cytochromes P450 are a group of heme-thiolate monooxygenases. In liver microsomes, this enzyme is involved in an NADPH-dependent electron transport pathway. It oxidizes a variety of structurally unrelated compounds, including steroids, fatty acids, and xenobiotics|Function: Participates in the metabolism of an as-yet-unknown biologically active molecule that is a participant in eye deve…	Glaucoma |Breast cancer |Liver disease |Porphyria |Hypertension |Hepatocellular carcinoma |Lung cancer |Brain disease |Diabetes mellitus |Cholestasis |Antley-Bixler syndrome |Kidney disease |Congenital adrenal hyperplasia |Lung disease |Heart disease |Diarrhea |Carcinoma |Toxic encephalopathy |Prostate cancer |Candidiasis |Fascioliasis |Hypercholesterolemia |Malaria |Fatty liver |Adenoma |Heredit…	SwissProt: Q16678	SwissProt: Q16678 # Participates in the metabolism of an as-yet-unknown biologically active molecule that is a participant in eye development	GO:0001525#angiogenesis && parent = biological_process && evidence = IEA && qual = - && pmids = |GO:0004497#monooxygenase activity && parent = molecular_function && evidence = TAS && qual = - && pmids = 9097971|GO:0005506#iron ion binding && parent = molecular_function && evidence = IEA && qual = - && pmids = |GO:0005783#endoplasmic reticulum && parent = cellular_component && evidence = && qual =…	2597
CYP26A1	cytochrome P450, family 26, subfamily A, polypeptide 1	Retinoic acid 4-hydroxylase | retinoic acid-metabolizing cytochrome | CYP26 | cytochrome P450RAI | CP26 | P450RAI |P450, retinoic acid-inactivating, 1 | hP450RAI | Retinoic acid-metabolizing cytochrome | cytochrome P450 26A1 | Cytochrome P450RAI | cytochrome P450 retinoic acid-inactivating 1 | P450RAI1 | cytochrome P450, subfamily XXVIA, polypeptide 1 | Cytochrome P450 retinoic acid-inactivating …	This gene encodes a member of the cytochrome P450 superfamily of enzymes. The cytochrome P450 proteins are monooxygenases which catalyze many reactions involved in drug metabolism and synthesis of cholesterol, steroids and other lipids. This endoplasmic reticulum protein acts on retinoids, including all-trans-retinoic acid (RA), with both 4-hydroxylation and 18-hydroxylation activities. This enzy…	Function: Plays a key role in retinoic acid metabolism. Acts on retinoids, including all-trans-retinoic acid (RA) and its stereoisomer 9-cis-RA. Capable of both 4-hydroxylation and 18-hydroxylation. Responsible for generation of several hydroxylated forms of RA, including 4-OH-RA, 4-oxo-RA and 18-OH-RA	Imperforate anus |Spina bifida |Lyme disease |Teratocarcinoma |DiGeorge syndrome	SwissProt: O43174	SwissProt: O43174 # Plays a key role in retinoic acid metabolism. Acts on retinoids, including all-trans-retinoic acid (RA) and its stereoisomer 9-cis-RA. Capable of both 4-hydroxylation and 18-hydroxylation. Responsible for generation of several hydroxylated forms of RA, including 4-OH-RA, 4-oxo-RA and 18-OH-RA	GO:0001972#retinoic acid binding && parent = molecular_function && evidence = IDA && qual = - && pmids = 10823918|GO:0004497#monooxygenase activity && parent = molecular_function && evidence = && qual = && pmids = |GO:0005506#iron ion binding && parent = molecular_function && evidence = IEA && qual = - && pmids = |GO:0005783#endoplasmic reticulum && parent = cellular_component && evidence = && qu…	2603
D2HGDH	D-2-hydroxyglutarate dehydrogenase	D-2-hydroxyglutarate dehydrogenase, mitochondrial | D-2-hydroxyglutarate dehydrogenase | FLJ42195 | MGC25181 | D2HGD |EC 1.1.99.-	This gene encodes D-2hydroxyglutarate dehydrogenase, a mitochondrial enzyme belonging to the FAD-binding oxidoreductase/transferase type 4 family. This enzyme, which is most active in liver and kidney but also active in heart and brain, converts D-2-hydroxyglutarate to 2-ketoglutarate. Mutations in this gene are present in D-2-hydroxyglutaric aciduria, a rare recessive neurometabolic disorder cau…	Function: Catalyzes the oxidation of D-2-hydroxyglutarate to alpha-ketoglutarate	D-2-hydroxyglutaric aciduria |Egg allergy	SwissProt: Q8N465	SwissProt: Q8N465 # Catalyzes the oxidation of D-2-hydroxyglutarate to alpha-ketoglutarate	GO:0003824#catalytic activity && parent = molecular_function && evidence = && qual = && pmids = |GO:0005739#mitochondrion && parent = cellular_component && evidence = ISS && qual = - && pmids = 15070399|GO:0005759#mitochondrial matrix && parent = cellular_component && evidence = TAS && qual = - && pmids = |GO:0006103#2-oxoglutarate metabolic process && parent = biological_process && evidence = TA…	28358
DAND5	DAN domain family, member 5	cysteine knot superfamily 1, BMP antagonist 3 | CKTSF1B3 | cerl-2 | Cerl-2 | Gremlin-3 | CER2 | gremlin-3 | DTE | cerberus 2 | DAN domain family, member 5 | GREM3 | COCO | DAN domain family member 5 | SP1 |CERL2 | CRL2 | FLJ38607 | Cerberus-like protein 2 | cerberus-like 2 | cerberus-like protein 2 | DANTE | Cysteine knot superfamily 1, BMP antagonist 3	This gene encodes a member of the BMP (bone morphogenic protein) antagonist family. Like BMPs, BMP antagonists contain cystine knots and typically form homo- and heterodimers. The CAN (cerberus and dan) subfamily of BMP antagonists, to which this gene belongs, is characterized by a C-terminal cystine knot with an eight-membered ring. The antagonistic effect of the secreted protein encoded by this…	Function: Seems to play a role in the correct specification of the left-right axis. May antagonize NODAL and BMP4 signaling. Cystine knot-containing proteins play important roles during development, organogenesis, tissue growth and differentiation (By similarity)	Malignant syringoma |Astigmatism |Myopia |Basal cell carcinoma |Syringoma	SwissProt: Q8N907	SwissProt: Q8N907 # Seems to play a role in the correct specification of the left-right axis. May antagonize NODAL and BMP4 signaling. Cystine knot-containing proteins play important roles during development, organogenesis, tissue growth and differentiation (By similarity)	GO:0003127#detection of nodal flow && parent = biological_process && evidence = ISS && qual = - && pmids = |GO:0003140#determination of left/right asymmetry in lateral mesoderm && parent = biological_process && evidence = ISS && qual = - && pmids = |GO:0003281#ventricular septum development && parent = biological_process && evidence = ISS && qual = - && pmids = |GO:0003283#atrial septum developme…	26780
DCBLD2	discoidin, CUB and LCCL domain containing 2	coagulation factor V/VIII-homology domains protein 1 | CLCP1 |1700055P21Rik | Endothelial and smooth muscle cell-derived neuropilin-like protein | CUB, LCCL and coagulation factor V/VIII-homology domains protein 1 | endothelial and smooth muscle cell-derived neuropilin-like protein | ESDN | discoidin, CUB and LCCL domain containing 2 | discoidin, CUB and LCCL domain-containing protein 2				SwissProt: Q96PD2		GO:0005887#integral to plasma membrane && parent = cellular_component && evidence = IDA && qual = - && pmids = 11447234|GO:0007155#cell adhesion && parent = biological_process && evidence = IEA && qual = - && pmids = |GO:0009986#cell surface && parent = cellular_component && evidence = IDA && qual = - && pmids = 11447234|GO:0016020#membrane && parent = cellular_component && evidence = && qual = &…	24627
DLL1	delta-like 1 (Drosophila)	H-Delta-1 | DL1 | Delta | delta (Drosophila)-like 1 | delta-like protein 1 | delta-like 1 (Drosophila) | drosophila Delta homolog 1 |DELTA1 | Drosophila Delta homolog 1 | Delta1	DLL1 is a human homolog of the Notch Delta ligand and is a member of the delta/serrate/jagged family. It plays a role in mediating cell fate decisions during hematopoiesis. It may play a role in cell-to-cell communication. (provided by RefSeq, Jul 2008)	Function: Acts as a ligand for Notch receptors. Blocks the differentiation of progenitor cells into the B-cell lineage while promoting the emergence of a population of cells with the characteristics of a T-cell/NK-cell precursor	Vascular disease |Heart disease |Hypercholesterolemia |Cancer |Diabetes mellitus	SwissProt: O00548	SwissProt: O00548 # Acts as a ligand for Notch receptors. Blocks the differentiation of progenitor cells into the B-cell lineage while promoting the emergence of a population of cells with the characteristics of a T-cell/NK-cell precursor	GO:0001709#cell fate determination && parent = biological_process && evidence = NAS && qual = - && pmids = 11581320|GO:0001756#somitogenesis && parent = biological_process && evidence = && qual = && pmids = |GO:0001757#somite specification && parent = biological_process && evidence = IEA && qual = - && pmids = |GO:0001947#heart looping && parent = biological_process && evidence = ISS && qual = - …	2908
DNAJA2	DnaJ (Hsp40) homolog, subfamily A, member 2	Dj3 | cell cycle progression 3 protein |DJA2 | dnaJ homolog subfamily A member 2 | cell cycle progression restoration gene 3 protein | CPR3 | DNAJ | Dnj3 | renal carcinoma antigen NY-REN-14 | Cell cycle progression restoration gene 3 protein | DNJ3 | HIRA-interacting protein 4 | DJ3 | HIRIP4 | Renal carcinoma antigen NY-REN-14 | DnaJ (Hsp40) homolog, subfamily A, member 2 | RDJ2 | HIRA interactin…	The protein encoded by this gene belongs to the evolutionarily conserved DNAJ/HSP40 family of proteins, which regulate molecular chaperone activity by stimulating ATPase activity. DNAJ proteins may have up to 3 distinct domains: a conserved 70-amino acid J domain, usually at the N terminus; a glycine/phenylalanine (G/F)-rich region; and a cysteine-rich domain containing 4 motifs resembling a zinc…	Function: Co-chaperone of Hsc70	Nephrogenic diabetes insipidus	SwissProt: O60884	SwissProt: O60884 # Co-chaperone of Hsc70	GO:0001948#glycoprotein binding && parent = molecular_function && evidence = IEA && qual = - && pmids = |GO:0005524#ATP binding && parent = molecular_function && evidence = IEA && qual = - && pmids = |GO:0005625#soluble fraction && parent = cellular_component && evidence = && qual = && pmids = |GO:0006457#protein folding && parent = biological_process && evidence = IEA && qual = - && pmids = |GO:…	14884
DYM	dymeclin	DMC |dyggve-Melchior-Clausen syndrome protein | dymeclin | Dyggve-Melchior-Clausen syndrome protein | FLJ20071 | FLJ90130 | SMC	This gene encodes a protein which is necessary for normal skeletal development and brain function. Mutations in this gene are associated with two types of recessive osteochondrodysplasia, Dyggve-Melchior-Clausen (DMC) dysplasia and Smith-McCort (SMC) dysplasia, which involve both skeletal defects and mental retardation. (provided by RefSeq, Jul 2008)	Function: Necessary for correct organization of Golgi apparatus. Involved in bone development	Sponastrime dysplasia |Spondyloepimetaphyseal dysplasia |Intellectual disability |Gangliosidosis GM1 |Microcephaly	SwissProt: Q7RTS9	SwissProt: Q7RTS9 # Necessary for correct organization of Golgi apparatus. Involved in bone development	GO:0005515#protein binding && parent = molecular_function && evidence = IPI && qual = - && pmids = |GO:0005737#cytoplasm && parent = cellular_component && evidence = IDA && qual = - && pmids = |GO:0005794#Golgi apparatus && parent = cellular_component && evidence = IDA && qual = - && pmids = |GO:0007030#Golgi organization && parent = biological_process && evidence = IMP && qual = - && pmids = |GO…	21317
ECHS1	enoyl CoA hydratase, short chain, 1, mitochondrial	enoyl Coenzyme A hydratase, short chain, 1, mitochondrial | Short-chain enoyl-CoA hydratase | SCEH | short-chain enoyl-CoA hydratase | enoyl CoA hydratase, short chain, 1, mitochondrial |enoyl-CoA hydratase 1 | enoyl-CoA hydratase, mitochondrial | Enoyl-CoA hydratase 1 |EC 4.2.1.17	The protein encoded by this gene functions in the second step of the mitochondrial fatty acid beta-oxidation pathway. It catalyzes the hydration of 2-trans-enoyl-coenzyme A (CoA) intermediates to L-3-hydroxyacyl-CoAs. The gene product is a member of the hydratase/isomerase superfamily. It localizes to the mitochondrial matrix. Transcript variants utilizing alternative transcription initiation sit…	Function: Straight-chain enoyl-CoA thioesters from C4 up to at least C16 are processed, although with decreasing catalytic rate	Malignant conjunctiva melanoma	SwissProt: P30084	SwissProt: P30084 # Straight-chain enoyl-CoA thioesters from C4 up to at least C16 are processed, although with decreasing catalytic rate	GO:0003824#catalytic activity && parent = molecular_function && evidence = && qual = && pmids = |GO:0004300#enoyl-CoA hydratase activity && parent = molecular_function && evidence = TAS && qual = - && pmids = |GO:0005515#protein binding && parent = molecular_function && evidence = IPI && qual = - && pmids = 14557246|GO:0005625#soluble fraction && parent = cellular_component && evidence = && qual …	3151
EFHA1	EF-hand domain family, member A1	EF hand domain family A1 | EF hand domain family, member A1 | EF-hand domain family, member A1 | EF-hand domain-containing family member A1 |1110008L20Rik | Smhs2 homolog				SwissProt: Q8IYU8		GO:0005509#calcium ion binding && parent = molecular_function && evidence = IEA && qual = - && pmids = |GO:0005739#mitochondrion && parent = cellular_component && evidence = IEA && qual = - && pmids =	31830
EGFR	epidermal growth factor receptor	ERBB | Proto-oncogene c-ErbB-1 | HER1 | receptor tyrosine-protein kinase erbB-1 | epidermal growth factor receptor | proto-oncogene c-ErbB-1 | mENA | avian erythroblastic leukemia viral (v-erb-b) oncogene homolog | cell proliferation-inducing protein 61 | cell growth inhibiting protein 40 |PIG61 | Receptor tyrosine-protein kinase erbB-1 | ERBB1 | epidermal growth factor receptor (avian erythrobla…	The protein encoded by this gene is a transmembrane glycoprotein that is a member of the protein kinase superfamily. This protein is a receptor for members of the epidermal growth factor family. EGFR is a cell surface protein that binds to epidermal growth factor. Binding of the protein to a ligand induces receptor dimerization and tyrosine autophosphorylation and leads to cell proliferation. Mut…	Function: Receptor tyrosine kinase binding ligands of the EGF family and activating several signaling cascades to convert extracellular cues into appropriate cellular responses. Known ligands include EGF, TGFA/TGF-alpha, amphiregulin, epigen/EPGN, BTC/betacellulin, epiregulin/EREG and HBEGF/heparin-binding EGF. Ligand binding triggers receptor homo- and/or heterodimerization and autophosphorylati…	Lung cancer |Carcinoma |Breast cancer |Colorectal cancer |Glioblastoma |Glioma |Diarrhea |Pancreatic cancer |Ovarian cancer |Prostate cancer |Urinary bladder cancer |Anaplastic astrocytoma |Esophageal cancer |Ductal carcinoma in situ |Lung disease |Neutropenia |Oral cancer |Renal cell carcinoma |Hepatocellular carcinoma |Nasopharynx carcinoma |Laryngeal squamous cell carcinoma |Skin disease |Endo…	SwissProt: P00533	SwissProt: P00533 # Isoform 2 may act as an antagonist of EGF action	GO:0000139#Golgi membrane && parent = cellular_component && evidence = IEA && qual = - && pmids = |GO:0000165#MAPK cascade && parent = biological_process && evidence = NAS && qual = - && pmids = 15542601|GO:0000166#nucleotide binding && parent = molecular_function && evidence = && qual = && pmids = |GO:0000186#activation of MAPKK activity && parent = biological_process && evidence = NAS && qual =…	3236
EIF4A2	eukaryotic translation initiation factor 4A2	eukaryotic translation initiation factor 4A, isoform 2 | EIF4F | EIF4A | eukaryotic translation initiation factor 4A2 | eIF-4A-II | eukaryotic translation initiation factor 4A | DDX2B | ATP-dependent RNA helicase eIF4A-2 | BM-010 | eIF4A-II |eukaryotic initiation factor 4A-II |EC 3.6.4.13		Function: ATP-dependent RNA helicase which is a subunit of the eIF4F complex involved in cap recognition and is required for mRNA binding to ribosome. In the current model of translation initiation, eIF4A unwinds RNA secondary structures in the 5'-UTR of mRNAs which is necessary to allow efficient binding of the small ribosomal subunit, and subsequent scanning for the initiator codon		SwissProt: Q14240	SwissProt: Q14240 # ATP-dependent RNA helicase which is a subunit of the eIF4F complex involved in cap recognition and is required for mRNA binding to ribosome. In the current model of translation initiation, eIF4A unwinds RNA secondary structures in the 5'-UTR of mRNAs which is necessary to allow efficient binding of the small ribosomal subunit, and subsequent scanning for the initiator codon	GO:0000166#nucleotide binding && parent = molecular_function && evidence = && qual = && pmids = |GO:0000288#nuclear-transcribed mRNA catabolic process, deadenylation-dependent decay && parent = biological_process && evidence = TAS && qual = - && pmids = |GO:0000289#nuclear-transcribed mRNA poly(A) tail shortening && parent = biological_process && evidence = TAS && qual = - && pmids = |GO:0003676#…	3284
EPAS1	endothelial PAS domain protein 1	BHLHE73 | basic-helix-loop-helix-PAS protein MOP2 | PAS domain-containing protein 2 | member of PAS protein 2 | EPAS-1 | HIF2-alpha | Class E basic helix-loop-helix protein 73 | MOP2 | HLF | endothelial PAS domain-containing protein 1 | HIF-1-alpha-like factor | hypoxia-inducible factor 2 alpha | Basic-helix-loop-helix-PAS protein MOP2 | ECYT4 | HIF2A | PASD2 | class E basic helix-loop-helix prot…	This gene encodes a transcription factor involved in the induction of genes regulated by oxygen, which is induced as oxygen levels fall. The encoded protein contains a basic-helix-loop-helix domain protein dimerization domain as well as a domain found in proteins in signal transduction pathways which respond to oxygen levels. Mutations in this gene are associated with erythrocytosis familial type…	Function: Transcription factor involved in the induction of oxygen regulated genes. Binds to core DNA sequence 5'-[AG]CGTG-3' within the hypoxia response element (HRE) of target gene promoters. Regulates the vascular endothelial growth factor (VEGF) expression and seems to be implicated in the development of blood vessels and the tubular system of lung. May also play a role in the formation of th…	Renal cell carcinoma	SwissProt: Q99814	SwissProt: Q99814 # Transcription factor involved in the induction of oxygen regulated genes. Binds to core DNA sequence 5'-[AG]CGTG-3' within the hypoxia response element (HRE) of target gene promoters. Regulates the vascular endothelial growth factor (VEGF) expression and seems to be implicated in the development of blood vessels and the tubular system of lung. May also play a role in the forma…	GO:0001077#RNA polymerase II core promoter proximal region sequence-specific DNA binding transcription factor activity involved in positive regulation of transcription && parent = molecular_function && evidence = IEA && qual = - && pmids = |GO:0001525#angiogenesis && parent = biological_process && evidence = IEA && qual = - && pmids = |GO:0001666#response to hypoxia && parent = biological_process…	3374
ERBB2	v-erb-b2 erythroblastic leukemia viral oncogene homolog 2, neuro/glioblastoma derived oncogene homolog (avian)	Proto-oncogene c-ErbB-2 | CD340 | herstatin | HER2 | v-erb-b2 avian erythroblastic leukemia viral oncogene homolog 2 (neuro/glioblastoma derived oncogene homolog) | proto-oncogene c-ErbB-2 | receptor tyrosine-protein kinase erbB-2 | neuroblastoma/glioblastoma derived oncogene homolog | MLN 19 | proto-oncogene Neu | tyrosine kinase-type cell surface receptor HER2 | TKR1 | Proto-oncogene Neu | Meta…	This gene encodes a member of the epidermal growth factor (EGF) receptor family of receptor tyrosine kinases. This protein has no ligand binding domain of its own and therefore cannot bind growth factors. However, it does bind tightly to other ligand-bound EGF receptor family members to form a heterodimer, stabilizing ligand binding and enhancing kinase-mediated activation of downstream signallin…	Function: Protein tyrosine kinase that is part of several cell surface receptor complexes, but that apparently needs a coreceptor for ligand binding. Essential component of a neuregulin-receptor complex, although neuregulins do not interact with it alone. GP30 is a potential ligand for this receptor. Regulates outgrowth and stabilization of peripheral microtubules (MTs). Upon ERBB2 activation, th…	Breast cancer |Carcinoma |Ductal carcinoma in situ |Ovarian cancer |Lung cancer |Endometrial cancer |Prostate cancer |Urinary bladder cancer |Neutropenia |Colorectal cancer |Pancreatic cancer |Breast disease |Stomach cancer |Diarrhea |Mixed cell type cancer |Heart failure |Adenoma |Comedo carcinoma |Esophageal cancer |Breast fibroadenoma |Melanoma |Germ cell cancer	SwissProt: P04626	SwissProt: P04626 # In the nucleus is involved in transcriptional regulation. Associates with the 5'-TCAAATTC-3' sequence in the PTGS2/COX-2 promoter and activates its transcription. Implicated in transcriptional activation of CDKN1A; the function involves STAT3 and SRC. Involved in the transcription of rRNA genes by RNA Pol I and enhances protein synthesis and cell growth	GO:0000166#nucleotide binding && parent = molecular_function && evidence = && qual = && pmids = |GO:0001042#RNA polymerase I core binding && parent = molecular_function && evidence = IDA && qual = - && pmids = |GO:0001889#liver development && parent = biological_process && evidence = && qual = && pmids = |GO:0001934#positive regulation of protein phosphorylation && parent = biological_process && …	3430
ESR2	estrogen receptor 2 (ER beta)	ER-BETA | estrogen nuclear receptor beta variant b | estrogen receptor beta | estrogen receptor 2 (ER beta) | NR3A2 | estrogen receptor beta 4 | ESR-BETA | Nuclear receptor subfamily 3 group A member 2 | ESRB | ESTRB | Erb | ER-beta | nuclear receptor subfamily 3 group A member 2 | estrogen nuclear receptor beta variant a	This gene encodes a member of the family of estrogen receptors and superfamily of nuclear receptor transcription factors. The gene product contains an N-terminal DNA binding domain and C-terminal ligand binding domain and is localized to the nucleus, cytoplasm, and mitochondria. Upon binding to 17beta-estradiol or related ligands, the encoded protein forms homo- or hetero-dimers that interact wit…	Function: Nuclear hormone receptor. Binds estrogens with an affinity similar to that of ESR1, and activates expression of reporter genes containing estrogen response elements (ERE) in an estrogen-dependent manner. Isoform beta-cx lacks ligand binding ability and has no or only very low ere binding activity resulting in the loss of ligand-dependent transactivation ability. DNA-binding by ESR1 and …	Breast cancer |Endometrial cancer |Osteoporosis |Endometriosis |Prostate cancer |Carcinoma |Vascular disease |Infertility |Ovarian disease |Colorectal cancer |Ovarian cancer |Ductal carcinoma in situ	SwissProt: Q92731	SwissProt: Q92731 # Nuclear hormone receptor. Binds estrogens with an affinity similar to that of ESR1, and activates expression of reporter genes containing estrogen response elements (ERE) in an estrogen-dependent manner. Isoform beta-cx lacks ligand binding ability and has no or only very low ere binding activity resulting in the loss of ligand-dependent transactivation ability. DNA-binding by…	GO:0000122#negative regulation of transcription from RNA polymerase II promoter && parent = biological_process && evidence = IDA && qual = - && pmids = 15345745|GO:0001046#core promoter sequence-specific DNA binding && parent = molecular_function && evidence = IDA && qual = - && pmids = 15345745|GO:0001541#ovarian follicle development && parent = biological_process && evidence = IEA && qual = - &…	3468
FANCA	Fanconi anemia, complementation group A	FAA | FA-H | Protein FACA | Fanconi anemia, complementation group A | FA |Fanconi anemia group A protein | Fanconi anemia, complementation group H | Fanconi anemia, type 1 | FA1 | FANCH | FACA | FAH	The Fanconi anemia complementation group (FANC) currently includes FANCA, FANCB, FANCC, FANCD1 (also called BRCA2), FANCD2, FANCE, FANCF, FANCG, FANCI, FANCJ (also called BRIP1), FANCL, FANCM and FANCN (also called PALB2). The previously defined group FANCH is the same as FANCA. Fanconi anemia is a genetically heterogeneous recessive disorder characterized by cytogenetic instability, hypersensiti…	Function: DNA repair protein that may operate in a postreplication repair or a cell cycle checkpoint function. May be involved in interstrand DNA cross-link repair and in the maintenance of normal chromosome stability	Anemia |Genetic disorder |Bone marrow disease	SwissProt: O15360	SwissProt: O15360 # DNA repair protein that may operate in a postreplication repair or a cell cycle checkpoint function. May be involved in interstrand DNA cross-link repair and in the maintenance of normal chromosome stability	GO:0005515#protein binding && parent = molecular_function && evidence = IPI && qual = - && pmids = 11063725|GO:0005634#nucleus && parent = cellular_component && evidence = IDA && qual = - && pmids = 11726552|GO:0005654#nucleoplasm && parent = cellular_component && evidence = TAS && qual = - && pmids = |GO:0005737#cytoplasm && parent = cellular_component && evidence = IEA && qual = - && pmids = |G…	3582
FAM3D	family with sequence similarity 3, member D	family with sequence similarity 3, member D | OIT1 | EF7 | protein FAM3D |cytokine-like protein EF-7			Nonsyndromic deafness	SwissProt: Q96BQ1		GO:0005125#cytokine activity && parent = molecular_function && evidence = NAS && qual = - && pmids = 12160727|GO:0005576#extracellular region && parent = cellular_component && evidence = NAS && qual = - && pmids = 12160727|GO:0046676#negative regulation of insulin secretion && parent = biological_process && evidence = IDA && qual = - && pmids = 12160727	18665
FGFR3	fibroblast growth factor receptor 3	CD333 antigen | fibroblast growth factor receptor 3 variant 4 | ACH | JTK4 | hydroxyaryl-protein kinase | achondroplasia, thanatophoric dwarfism |HSFGFR3EX | CEK2 | tyrosine kinase JTK4 | fibroblast growth factor receptor 3 | CD333 | FGFR-3 |EC 2.7.10.1	This gene encodes a member of the fibroblast growth factor receptor (FGFR) family, with its amino acid sequence being highly conserved between members and among divergent species. FGFR family members differ from one another in their ligand affinities and tissue distribution. A full-length representative protein would consist of an extracellular region, composed of three immunoglobulin-like domain…	Function: Tyrosine-protein kinase that acts as cell-surface receptor for fibroblast growth factors and plays an essential role in the regulation of cell proliferation, differentiation and apoptosis. Plays an essential role in the regulation of chondrocyte differentiation, proliferation and apoptosis, and is required for normal skeleton development. Regulates both osteogenesis and postnatal bone m…	Achondroplasia |Thanatophoric dysplasia |Hypochondroplasia |Craniosynostosis |Acrocephalosyndactylia |Acanthosis nigricans |Multiple myeloma |Urinary bladder cancer |Bladder transitional cell papilloma |LADD syndrome |Carcinoma |Wolf-Hirschhorn syndrome |Dermatosis papulosa nigra |Keratosis	SwissProt: P22607	SwissProt: P22607 # Tyrosine-protein kinase that acts as cell-surface receptor for fibroblast growth factors and plays an essential role in the regulation of cell proliferation, differentiation and apoptosis. Plays an essential role in the regulation of chondrocyte differentiation, proliferation and apoptosis, and is required for normal skeleton development. Regulates both osteogenesis and postna…	GO:0000122#negative regulation of transcription from RNA polymerase II promoter && parent = biological_process && evidence = && qual = && pmids = |GO:0000165#MAPK cascade && parent = biological_process && evidence = TAS && qual = - && pmids = 10918587|GO:0000166#nucleotide binding && parent = molecular_function && evidence = && qual = && pmids = |GO:0001501#skeletal system development && parent =…	3690
PRR5L	proline rich 5 like	Protor-2 | proline rich 5 like | protor-2 | PROTOR-2 | FLJ14213 | PROTOR2 | Protein observed with Rictor-2 |proline-rich protein 5-like		Function: May be part of the TORC2 complex which plays a critical role in AKT1 'Ser-473' phosphorylation, and may modulate the phosphorylation of PKCA and regulate actin cytoskeleton organization		SwissProt: Q6MZQ0	SwissProt: Q6MZQ0 # May be part of the TORC2 complex which plays a critical role in AKT1 'Ser-473' phosphorylation, and may modulate the phosphorylation of PKCA and regulate actin cytoskeleton organization	GO:0005739#mitochondrion && parent = cellular_component && evidence = IEA && qual = - && pmids =	25878
FLRT3	fibronectin leucine rich transmembrane protein 3	Fibronectin-like domain-containing leucine-rich transmembrane protein 3 | KIAA1469 | fibronectin leucine rich transmembrane protein 3 | leucine-rich repeat transmembrane protein FLRT3 |fibronectin-like domain-containing leucine-rich transmembrane protein 3	This gene encodes a member of the fibronectin leucine rich transmembrane protein (FLRT) family. FLRTs may function in cell adhesion and/or receptor signalling. Their protein structures resemble small leucine-rich proteoglycans found in the extracellular matrix. This gene is expressed in many tissues. Two alternatively spliced transcript variants encoding the same protein have been described for t…	Function: May have a function in cell adhesion and/or receptor signaling		SwissProt: Q9NZU0	SwissProt: Q9NZU0 # May have a function in cell adhesion and/or receptor signaling	GO:0005057#receptor signaling protein activity && parent = molecular_function && evidence = NAS && qual = - && pmids = 10644439|GO:0005515#protein binding && parent = molecular_function && evidence = && qual = && pmids = |GO:0005578#proteinaceous extracellular matrix && parent = cellular_component && evidence = NAS && qual = - && pmids = 10644439|GO:0005887#integral to plasma membrane && parent =…	3762
FMO4	flavin containing monooxygenase 4	FMO 4 | Dimethylaniline oxidase 4 | dimethylaniline oxidase 4 |dimethylaniline monooxygenase [N-oxide-forming] 4 | flavin containing monooxygenase 4 | FMO2 | Hepatic flavin-containing monooxygenase 4 | hepatic flavin-containing monooxygenase 4 |EC 1.14.13.8	Metabolic N-oxidation of the diet-derived amino-trimethylamine (TMA) is mediated by flavin-containing monooxygenase and is subject to an inherited FMO3 polymorphism in man resulting in a small subpopulation with reduced TMA N-oxidation capacity resulting in fish odor syndrome Trimethylaminuria. Three forms of the enzyme, FMO1 found in fetal liver, FMO2 found in adult liver, and FMO3 are encoded b…	Function: This protein is involved in the oxidative metabolism of a variety of xenobiotics such as drugs and pesticides		SwissProt: P31512	SwissProt: P31512 # This protein is involved in the oxidative metabolism of a variety of xenobiotics such as drugs and pesticides	GO:0004497#monooxygenase activity && parent = molecular_function && evidence = && qual = && pmids = |GO:0004499#N,N-dimethylaniline monooxygenase activity && parent = molecular_function && evidence = NAS && qual = - && pmids = 1417778|GO:0005783#endoplasmic reticulum && parent = cellular_component && evidence = && qual = && pmids = |GO:0005792#microsome && parent = cellular_component && evidence …	3772
FMO3	flavin containing monooxygenase 3	Hepatic flavin-containing monooxygenase 3 | dimethylaniline oxidase 3 | dJ127D3.1 | flavin containing monooxygenase 3 | FMO 3 | hepatic flavin-containing monooxygenase-3 | dimethylaniline monooxygenase [N-oxide-forming] 3 | trimethylamine monooxygenase | Trimethylamine monooxygenase | FMO form 2 |FMOII | hepatic flavin-containing monooxygenase 3 | TMAU | Dimethylaniline oxidase 3 | FMO II |EC 1.1…	Flavin-containing monooxygenases (FMO) are an important class of drug-metabolizing enzymes that catalyze the NADPH-dependent oxygenation of various nitrogen-,sulfur-, and phosphorous-containing xenobiotics such as therapeutic drugs, dietary compounds, pesticides, and other foreign compounds. The human FMO gene family is composed of 5 genes and multiple pseudogenes. FMO members have distinct devel…	Function: Involved in the oxidative metabolism of a variety of xenobiotics such as drugs and pesticides. It N-oxygenates primary aliphatic alkylamines as well as secondary and tertiary amines. Plays an important role in the metabolism of trimethylamine (TMA), via the production of TMA N-oxide (TMAO). Is also able to perform S-oxidation when acting on sulfide compounds		SwissProt: P31513	SwissProt: P31513 # Involved in the oxidative metabolism of a variety of xenobiotics such as drugs and pesticides. It N-oxygenates primary aliphatic alkylamines as well as secondary and tertiary amines. Plays an important role in the metabolism of trimethylamine (TMA), via the production of TMA N-oxide (TMAO). Is also able to perform S-oxidation when acting on sulfide compounds	GO:0004497#monooxygenase activity && parent = molecular_function && evidence = && qual = && pmids = |GO:0004499#N,N-dimethylaniline monooxygenase activity && parent = molecular_function && evidence = TAS && qual = - && pmids = |GO:0005783#endoplasmic reticulum && parent = cellular_component && evidence = && qual = && pmids = |GO:0005789#endoplasmic reticulum membrane && parent = cellular_componen…	3771
FOS	FBJ murine osteosarcoma viral oncogene homolog	C-FOS | FBJ murine osteosarcoma viral (v-fos) oncogene homolog (oncogene FOS) | G0S7 | v-fos FBJ murine osteosarcoma viral oncogene homolog | AP-1 | activator protein 1 | G0/G1 switch regulatory protein 7 | p55 | proto-oncogene c-Fos | cellular oncogene c-fos | c-fos | Cellular oncogene fos | FBJ murine osteosarcoma viral oncogene homolog	The Fos gene family consists of 4 members: FOS, FOSB, FOSL1, and FOSL2. These genes encode leucine zipper proteins that can dimerize with proteins of the JUN family, thereby forming the transcription factor complex AP-1. As such, the FOS proteins have been implicated as regulators of cell proliferation, differentiation, and transformation. In some cases, expression of the FOS gene has also been a…	Function: Nuclear phosphoprotein which forms a tight but non-covalently linked complex with the JUN/AP-1 transcription factor. In the heterodimer, FOS and JUN/AP-1 basic regions each seems to interact with symmetrical DNA half sites. On TGF-beta activation, forms a multimeric SMAD3/SMAD4/JUN/FOS complex at the AP1/SMAD-binding site to regulate TGF-beta-mediated signaling. Has a critical function …	Cancer |Cholera |Schizophrenia |Migraine |Hypertension |Substance dependence |Eye disease |Arthritis |Toxic encephalopathy |Parkinson's disease |Cerebral artery occlusion |Cystitis |Alzheimer's disease |Motion sickness |Osteoporosis |Atherosclerosis |Fibrous dysplasia |Brain ischemia	SwissProt: P01100	SwissProt: P01100 # Nuclear phosphoprotein which forms a tight but non-covalently linked complex with the JUN/AP-1 transcription factor. In the heterodimer, FOS and JUN/AP-1 basic regions each seems to interact with symmetrical DNA half sites. On TGF-beta activation, forms a multimeric SMAD3/SMAD4/JUN/FOS complex at the AP1/SMAD-binding site to regulate TGF-beta-mediated signaling. Has a critical…	GO:0001661#conditioned taste aversion && parent = biological_process && evidence = && qual = && pmids = |GO:0002224#toll-like receptor signaling pathway && parent = biological_process && evidence = TAS && qual = - && pmids = |GO:0002755#MyD88-dependent toll-like receptor signaling pathway && parent = biological_process && evidence = TAS && qual = - && pmids = |GO:0002756#MyD88-independent toll-li…	3796
GMDS	GDP-mannose 4,6-dehydratase	short chain dehydrogenase/reductase family 3E, member 1 | GDP-mannose 4,6-dehydratase | GDP-D-mannose dehydratase | SDR3E1 |GDP-mannose 4,6 dehydratase | GMD |EC 4.2.1.47	GDP-mannose 4,6-dehydratase (GMD; EC 4.2.1.47) catalyzes the conversion of GDP-mannose to GDP-4-keto-6-deoxymannose, the first step in the synthesis of GDP-fucose from GDP-mannose, using NADP+ as a cofactor. The second and third steps of the pathway are catalyzed by a single enzyme, GDP-keto-6-deoxymannose 3,5-epimerase, 4-reductase, designated FX in humans (MIM 137020).(supplied by OMIM, Aug 200…	Function: Conversion of GDP-D-mannose to GDP-4-keto-6-D-deoxymannose	Leukocyte adhesion deficiency	SwissProt: O60547	SwissProt: O60547 # Conversion of GDP-D-mannose to GDP-4-keto-6-D-deoxymannose	GO:0000166#nucleotide binding && parent = molecular_function && evidence = && qual = && pmids = |GO:0003824#catalytic activity && parent = molecular_function && evidence = && qual = && pmids = |GO:0005622#intracellular && parent = cellular_component && evidence = && qual = && pmids = |GO:0005737#cytoplasm && parent = cellular_component && evidence = IC && qual = - && pmids = 9525924|GO:0007219#No…	4369
GRB2	growth factor receptor-bound protein 2	protein Ash | Protein Ash | growth factor receptor-bound protein 3 |EGFRBP-GRB2 | HT027 | growth factor receptor-bound protein 2 | Adapter protein GRB2 | SH2/SH3 adapter GRB2 | MST084 | epidermal growth factor receptor-binding protein GRB2 | ASH | abundant SRC homology | NCKAP2 | MSTP084 | Grb3-3	The protein encoded by this gene binds the epidermal growth factor receptor and contains one SH2 domain and two SH3 domains. Its two SH3 domains direct complex formation with proline-rich regions of other proteins, and its SH2 domain binds tyrosine phosphorylated sequences. This gene is similar to the Sem5 gene of C.elegans, which is involved in the signal transduction pathway. Two alternatively …	Function: Adapter protein that provides a critical link between cell surface growth factor receptors and the Ras signaling pathway|Function: Isoform 2 does not bind to phosphorylated epidermal growth factor receptor (EGFR) but inhibits EGF-induced transactivation of a RAS-responsive element. Isoform 2 acts as a dominant negative protein over GRB2 and by suppressing proliferative signals, may trig…	Hydrocele |Leukemia |Hypertrophic cardiomyopathy |Breast cancer |Oculocerebrorenal syndrome	SwissProt: P62993	SwissProt: P62993 # Isoform 2 does not bind to phosphorylated epidermal growth factor receptor (EGFR) but inhibits EGF-induced transactivation of a RAS-responsive element. Isoform 2 acts as a dominant negative protein over GRB2 and by suppressing proliferative signals, may trigger active programmed cell death	GO:0001784#phosphotyrosine binding && parent = molecular_function && evidence = IEA && qual = - && pmids = |GO:0005070#SH3/SH2 adaptor activity && parent = molecular_function && evidence = TAS && qual = - && pmids = 8253073|GO:0005154#epidermal growth factor receptor binding && parent = molecular_function && evidence = IPI && qual = - && pmids = 12577067|GO:0005168#neurotrophin TRKA receptor bind…	4566
GSTM1	glutathione S-transferase mu 1	glutathione S-alkyltransferase | GSTM1-1 | S-(hydroxyalkyl)glutathione lyase | HB subunit 4 | GSTM1a-1a | GST class-mu 1 | glutathione S-aralkyltransferase | glutathione S-transferase mu 1 | glutathione S-aryltransferase | glutathione S-transferase M1 | GST1 |GTM1 | GTH4 | GSTM1b-1b | MU | MU-1 | GST HB subunit 4 | glutathione S-transferase Mu 1 | H-B |EC 2.5.1.18	Cytosolic and membrane-bound forms of glutathione S-transferase are encoded by two distinct supergene families. At present, eight distinct classes of the soluble cytoplasmic mammalian glutathione S-transferases have been identified: alpha, kappa, mu, omega, pi, sigma, theta and zeta. This gene encodes a glutathione S-transferase that belongs to the mu class. The mu class of enzymes functions in t…	Function: Conjugation of reduced glutathione to a wide number of exogenous and endogenous hydrophobic electrophiles	Lung cancer |Urinary bladder cancer |Carcinoma |Oral cancer |Colorectal cancer |Breast cancer |Asthma |Leukemia |Esophageal cancer |Endometriosis |Larynx cancer |Prostate cancer |Chronic obstructive pulmonary disease	SwissProt: P09488	SwissProt: P09488 # Conjugation of reduced glutathione to a wide number of exogenous and endogenous hydrophobic electrophiles	GO:0004364#glutathione transferase activity && parent = molecular_function && evidence = IEA && qual = - && pmids = |GO:0005515#protein binding && parent = molecular_function && evidence = && qual = && pmids = |GO:0005737#cytoplasm && parent = cellular_component && evidence = && qual = && pmids = |GO:0005829#cytosol && parent = cellular_component && evidence = TAS && qual = - && pmids = |GO:00068…	4632
GSTM3	glutathione S-transferase mu 3 (brain)	GST5 | glutathione S-transferase mu 3 (brain) | brain type mu-glutathione S-transferase | glutathione S-transferase Mu 3 | GTM3 | glutathione S-aryltransferase M3 | brain GST | GST class-mu 3 |GSTB | GSTM3-3 | glutathione S-alkyltransferase M3 | hGSTM3-3 | glutathione S-transferase, Mu-3 | glutathione S-transferase M3 (brain) | S-(hydroxyalkyl)glutathione lyase M3 | glutathione S-aralkyltransfera…	Cytosolic and membrane-bound forms of glutathione S-transferase are encoded by two distinct supergene families. At present, eight distinct classes of the soluble cytoplasmic mammalian glutathione S-transferases have been identified: alpha, kappa, mu, omega, pi, sigma, theta and zeta. This gene encodes a glutathione S-transferase that belongs to the mu class. The mu class of enzymes functions in t…	Function: Conjugation of reduced glutathione to a wide number of exogenous and endogenous hydrophobic electrophiles. May govern uptake and detoxification of both endogenous compounds and xenobiotics at the testis and brain blood barriers	Adult brain tumor |Basal cell carcinoma	SwissProt: P21266	SwissProt: P21266 # Conjugation of reduced glutathione to a wide number of exogenous and endogenous hydrophobic electrophiles. May govern uptake and detoxification of both endogenous compounds and xenobiotics at the testis and brain blood barriers	GO:0004364#glutathione transferase activity && parent = molecular_function && evidence = IDA && qual = - && pmids = 10587441|GO:0005515#protein binding && parent = molecular_function && evidence = && qual = && pmids = |GO:0005625#soluble fraction && parent = cellular_component && evidence = && qual = && pmids = |GO:0005737#cytoplasm && parent = cellular_component && evidence = IEA && qual = - && …	4635
GSTP1	glutathione S-transferase pi 1	GSTP | GSTP1-1 | fatty acid ethyl ester synthase III | GST3 | GST class-pi | glutathione S-transferase P | deafness, X-linked 7 | PI |DFN7 | glutathione S-transferase pi 1 | FAEES3 |EC 2.5.1.18	Glutathione S-transferases (GSTs) are a family of enzymes that play an important role in detoxification by catalyzing the conjugation of many hydrophobic and electrophilic compounds with reduced glutathione. Based on their biochemical, immunologic, and structural properties, the soluble GSTs are categorized into 4 main classes: alpha, mu, pi, and theta. This GST family member is a polymorphic gen…	Function: Conjugation of reduced glutathione to a wide number of exogenous and endogenous hydrophobic electrophiles. Regulates negatively CDK5 activity via p25/p35 translocation to prevent neurodegeneration	Prostate cancer |Carcinoma |Lung cancer |Breast cancer |Colorectal cancer |Urinary bladder cancer |Asthma |Esophageal cancer |Hepatocellular carcinoma |Ovarian cancer |Chronic obstructive pulmonary disease	SwissProt: P09211	SwissProt: P09211 # Conjugation of reduced glutathione to a wide number of exogenous and endogenous hydrophobic electrophiles. Regulates negatively CDK5 activity via p25/p35 translocation to prevent neurodegeneration	GO:0000302#response to reactive oxygen species && parent = biological_process && evidence = ISS && qual = - && pmids = |GO:0002674#negative regulation of acute inflammatory response && parent = biological_process && evidence = NAS && qual = - && pmids = 18962899|GO:0004364#glutathione transferase activity && parent = molecular_function && evidence = IDA && qual = - && pmids = 1540159|GO:0005515#p…	4638
GUK1	guanylate kinase 1	GMP kinase | guanylate kinase | guanylate kinase 1 |ATP:GMP phosphotransferase | GMK |EC 2.7.4.8	The protein encoded by this gene is an enzyme that catalyzes the transfer of a phosphate group from ATP to guanosine monophosphate (GMP) to form guanosine diphosphate (GDP). The encoded protein is thought to be a good target for cancer chemotherapy. Several transcript variants encoding different isoforms have been found for this gene. (provided by RefSeq, Jun 2011)	Function: Essential for recycling GMP and indirectly, cGMP		SwissProt: Q16774	SwissProt: Q16774 # Essential for recycling GMP and indirectly, cGMP	GO:0000166#nucleotide binding && parent = molecular_function && evidence = && qual = && pmids = |GO:0004385#guanylate kinase activity && parent = molecular_function && evidence = IDA && qual = - && pmids = 8663313|GO:0005515#protein binding && parent = molecular_function && evidence = && qual = && pmids = |GO:0005524#ATP binding && parent = molecular_function && evidence = IEA && qual = - && pmid…	4693
HDAC1	histone deacetylase 1	histone deacetylase 1 | RPD3L1 |RPD3 | HD1 | GON-10 | reduced potassium dependency, yeast homolog-like 1 |EC 3.5.1.98	Histone acetylation and deacetylation, catalyzed by multisubunit complexes, play a key role in the regulation of eukaryotic gene expression. The protein encoded by this gene belongs to the histone deacetylase/acuc/apha family and is a component of the histone deacetylase complex. It also interacts with retinoblastoma tumor-suppressor protein and this complex is a key element in the control of cel…	Function: Responsible for the deacetylation of lysine residues on the N-terminal part of the core histones (H2A, H2B, H3 and H4). Histone deacetylation gives a tag for epigenetic repression and plays an important role in transcriptional regulation, cell cycle progression and developmental events. Histone deacetylases act via the formation of large multiprotein complexes. Deacetylates SP proteins,…	Cancer |Eye disease	SwissProt: Q13547	SwissProt: Q13547 # Responsible for the deacetylation of lysine residues on the N-terminal part of the core histones (H2A, H2B, H3 and H4). Histone deacetylation gives a tag for epigenetic repression and plays an important role in transcriptional regulation, cell cycle progression and developmental events. Histone deacetylases act via the formation of large multiprotein complexes. Deacetylates SP…	GO:0000118#histone deacetylase complex && parent = cellular_component && evidence = TAS && qual = - && pmids = 12711221|GO:0000122#negative regulation of transcription from RNA polymerase II promoter && parent = biological_process && evidence = TAS && qual = - && pmids = |GO:0000278#mitotic cell cycle && parent = biological_process && evidence = TAS && qual = - && pmids = |GO:0001047#core promote…	4852
HIF1A	hypoxia inducible factor 1, alpha subunit (basic helix-loop-helix transcription factor)	HIF1-alpha | hypoxia-inducible factor 1 alpha isoform I.3 | HIF-1-alpha | HIF-1A | hypoxia inducible factor 1, alpha subunit (basic helix-loop-helix transcription factor) | PASD8 | class E basic helix-loop-helix protein 78 | Class E basic helix-loop-helix protein 78 | Basic-helix-loop-helix-PAS protein MOP1 | HIF1 | ARNT-interacting protein |ARNT interacting protein | member of PAS superfamily 1 …	This gene encodes the alpha subunit of transcription factor hypoxia-inducible factor-1 (HIF-1), which is a heterodimer composed of an alpha and a beta subunit. HIF-1 functions as a master regulator of cellular and systemic homeostatic response to hypoxia by activating transcription of many genes, including those involved in energy metabolism, angiogenesis, apoptosis, and other genes whose protein…	Function: Functions as a master transcriptional regulator of the adaptive response to hypoxia. Under hypoxic conditions, activates the transcription of over 40 genes, including erythropoietin, glucose transporters, glycolytic enzymes, vascular endothelial growth factor, HILPDA, and other genes whose protein products increase oxygen delivery or facilitate metabolic adaptation to hypoxia. Plays an …	Vascular disease |Renal cell carcinoma |Carcinoma |Breast cancer |Lung cancer |Glioblastoma |Prostate cancer |Glioma |Hepatocellular carcinoma |Colorectal cancer |Heart disease |Brain disease |Polycythemia |Pancreatic cancer |Ovarian cancer	SwissProt: Q16665	SwissProt: Q16665 # Functions as a master transcriptional regulator of the adaptive response to hypoxia. Under hypoxic conditions, activates the transcription of over 40 genes, including erythropoietin, glucose transporters, glycolytic enzymes, vascular endothelial growth factor, HILPDA, and other genes whose protein products increase oxygen delivery or facilitate metabolic adaptation to hypoxia.…	GO:0000988#protein binding transcription factor activity && parent = molecular_function && evidence = IEA && qual = - && pmids = |GO:0001077#RNA polymerase II core promoter proximal region sequence-specific DNA binding transcription factor activity involved in positive regulation of transcription && parent = molecular_function && evidence = IEA && qual = - && pmids = |GO:0001525#angiogenesis && p…	4910
HPGD	hydroxyprostaglandin dehydrogenase 15-(NAD)	short chain dehydrogenase/reductase family 36C, member 1 | PGDH1 | 15-PGDH | PGDH | SDR36C1 | prostaglandin dehydrogenase 1 |15-hydroxyprostaglandin dehydrogenase [NAD(+)] | hydroxyprostaglandin dehydrogenase 15-(NAD) | Prostaglandin dehydrogenase 1 | PHOAR1 | NAD+-dependent 15-hydroxyprostaglandin dehydrogenase |EC 1.1.1.141	This gene encodes a member of the short-chain nonmetalloenzyme alcohol dehydrogenase protein family. The encoded enzyme is responsible for the metabolism of prostaglandins, which function in a variety of physiologic and cellular processes such as inflammation. Mutations in this gene result in primary autosomal recessive hypertrophic osteoarthropathy and cranioosteoarthropathy. Multiple transcript…	Function: Prostaglandin inactivation. Contributes to the regulation of events that are under the control of prostaglandin levels. Catalyzes the NAD-dependent dehydrogenation of lipoxin A4 to form 15-oxo-lipoxin A4. Inhibits in vivo proliferation of colon cancer cells	Primary hypertrophic osteoarthropathy |Apocrine adenocarcinoma |Patent ductus arteriosus |Colorectal cancer	SwissProt: P15428	SwissProt: P15428 # Prostaglandin inactivation. Contributes to the regulation of events that are under the control of prostaglandin levels. Catalyzes the NAD-dependent dehydrogenation of lipoxin A4 to form 15-oxo-lipoxin A4. Inhibits in vivo proliferation of colon cancer cells	GO:0000166#nucleotide binding && parent = molecular_function && evidence = && qual = && pmids = |GO:0003824#catalytic activity && parent = molecular_function && evidence = IDA && qual = - && pmids = 2025296|GO:0004957#prostaglandin E receptor activity && parent = molecular_function && evidence = IDA && qual = - && pmids = 10198228|GO:0005634#nucleus && parent = cellular_component && evidence = ID…	5154
HSP90AB1	heat shock protein 90kDa alpha (cytosolic), class B member 1	heat shock protein HSP 90-beta | HSP 84 | HSP90-BETA | heat shock 90kDa protein 1, beta |90-kda heat shock protein beta HSP90 beta | Heat shock 84 kDa | heat shock protein 90kDa alpha (cytosolic), class B member 1 | HSPCB | D6S182 | heat shock 90kD protein 1, beta | heat shock 84 kDa | HSP84 | HSPC2 | HSP90B | HSP 90 | heat shock protein beta	HSP90 proteins are highly conserved molecular chaperones that have key roles in signal transduction, protein folding, protein degradation, and morphologic evolution. HSP90 proteins normally associate with other cochaperones and play important roles in folding newly synthesized proteins or stabilizing and refolding denatured proteins after stress. There are 2 major cytosolic HSP90 proteins, HSP90A…	Function: Molecular chaperone that promotes the maturation, structural maintenance and proper regulation of specific target proteins involved for instance in cell cycle control and signal transduction. Undergoes a functional cycle that is linked to its ATPase activity. This cycle probably induces conformational changes in the client proteins, thereby causing their activation. Interacts dynamicall…		SwissProt: P08238	SwissProt: P08238 # Molecular chaperone that promotes the maturation, structural maintenance and proper regulation of specific target proteins involved for instance in cell cycle control and signal transduction. Undergoes a functional cycle that is linked to its ATPase activity. This cycle probably induces conformational changes in the client proteins, thereby causing their activation. Interacts …	GO:0000166#nucleotide binding && parent = molecular_function && evidence = && qual = && pmids = |GO:0001890#placenta development && parent = biological_process && evidence = IEA && qual = - && pmids = |GO:0002134#UTP binding && parent = molecular_function && evidence = IEA && qual = - && pmids = |GO:0002135#CTP binding && parent = molecular_function && evidence = IEA && qual = - && pmids = |GO:00…	5258
HSPD1	heat shock 60kDa protein 1 (chaperonin)	spastic paraplegia 13 (autosomal dominant) | Hsp60 | heat shock 60kD protein 1 (chaperonin) | CPN60 |60 kDa heat shock protein, mitochondrial | HSP65 | heat shock protein 65 | HSP60 | short heat shock protein 60 Hsp60s1 | HLD4 | P60 lymphocyte protein | HuCHA60 | 60 kDa chaperonin | GROEL | chaperonin 60 | heat shock 60kDa protein 1 (chaperonin) | HSP-60 | Mitochondrial matrix protein P1 | Chaper…	This gene encodes a member of the chaperonin family. The encoded mitochondrial protein may function as a signaling molecule in the innate immune system. This protein is essential for the folding and assembly of newly imported proteins in the mitochondria. This gene is adjacent to a related family member and the region between the 2 genes functions as a bidirectional promoter. Several pseudogenes …	Function: Implicated in mitochondrial protein import and macromolecular assembly. May facilitate the correct folding of imported proteins. May also prevent misfolding and promote the refolding and proper assembly of unfolded polypeptides generated under stress conditions in the mitochondrial matrix	Tuberculosis |Atherosclerosis |Arthritis |Pelvic inflammatory disease |Sennetsu fever |Trachoma |Hypersensitivity reaction type II disease |Periodontitis |Infertility |Chancroid |Leprosy |Diabetes mellitus |Heart disease |Cancer |Salpingitis |Carrion's Disease	SwissProt: P10809	SwissProt: P10809 # Implicated in mitochondrial protein import and macromolecular assembly. May facilitate the correct folding of imported proteins. May also prevent misfolding and promote the refolding and proper assembly of unfolded polypeptides generated under stress conditions in the mitochondrial matrix	GO:0000166#nucleotide binding && parent = molecular_function && evidence = && qual = && pmids = |GO:0001530#lipopolysaccharide binding && parent = molecular_function && evidence = IDA && qual = - && pmids = 17164250|GO:0002039#p53 binding && parent = molecular_function && evidence = IPI && qual = - && pmids = 18086682|GO:0002368#B cell cytokine production && parent = biological_process && evidenc…	5261
ICAM1	intercellular adhesion molecule 1	Major group rhinovirus receptor | intercellular adhesion molecule 1 | CD54 antigen | intercellular adhesion molecule 1 (CD54), human rhinovirus receptor | major group rhinovirus receptor | ICAM-1 |P3.58 | CD54 | BB2 | cell surface glycoprotein P3.58	This gene encodes a cell surface glycoprotein which is typically expressed on endothelial cells and cells of the immune system. It binds to integrins of type CD11a / CD18, or CD11b / CD18 and is also exploited by Rhinovirus as a receptor. (provided by RefSeq, Jul 2008)	Function: ICAM proteins are ligands for the leukocyte adhesion protein LFA-1 (integrin alpha-L/beta-2). During leukocyte trans-endothelial migration, ICAM1 engagement promotes the assembly of endothelial apical cups through ARHGEF26/SGEF and RHOG activation. In case of rhinovirus infection acts as a cellular receptor for the virus	Atherosclerosis |Asthma |Hypersensitivity reaction type II disease |Diabetes mellitus |Heart disease |Malaria |Kidney disease |Dermatitis |Arthritis |Leukostasis |Vasculitis |Hypertension |Cerebrovascular accident |Inflammatory bowel disease |Psoriasis |Melanoma |Leukemia |Allergic rhinitis |Diabetic retinopathy |Connective tissue disease |Multiple sclerosis |Lymphoma |Pancreatitis |Hypercholeste…	SwissProt: P05362	SwissProt: P05362 # ICAM proteins are ligands for the leukocyte adhesion protein LFA-1 (integrin alpha-L/beta-2). During leukocyte trans-endothelial migration, ICAM1 engagement promotes the assembly of endothelial apical cups through ARHGEF26/SGEF and RHOG activation. In case of rhinovirus infection acts as a cellular receptor for the virus	GO:0001541#ovarian follicle development && parent = biological_process && evidence = IEA && qual = - && pmids = |GO:0001666#response to hypoxia && parent = biological_process && evidence = && qual = && pmids = |GO:0001772#immunological synapse && parent = cellular_component && evidence = IEA && qual = - && pmids = |GO:0001910#regulation of leukocyte mediated cytotoxicity && parent = biological_pr…	5344
IL20RB	interleukin 20 receptor beta	FNDC6 | MGC34923 | fibronectin type III domain containing 6 | IL-20R-beta | interleukin 20 receptor beta | IL-20 receptor subunit beta | IL-20R2 |interleukin-20 receptor II | IL-20RB | interleukin-20 receptor subunit beta | DIRS1	IL20RB and IL20RA (MIM 605620) form a heterodimeric receptor for interleukin-20 (IL20; MIM 605619) (Blumberg et al., 2001 (PubMed 11163236)).(supplied by OMIM, Feb 2009)	Function: The IL20RA/IL20RB dimer is a receptor for IL19, IL20 and IL24. The IL22RA1/IL20RB dimer is a receptor for IL20 and IL24	Psoriasis	SwissProt: Q6UXL0	SwissProt: Q6UXL0 # The IL20RA/IL20RB dimer is a receptor for IL19, IL20 and IL24. The IL22RA1/IL20RB dimer is a receptor for IL20 and IL24	GO:0001808#negative regulation of type IV hypersensitivity && parent = biological_process && evidence = IEA && qual = - && pmids = |GO:0002437#inflammatory response to antigenic stimulus && parent = biological_process && evidence = IEA && qual = - && pmids = |GO:0002765#immune response-inhibiting signal transduction && parent = biological_process && evidence = IEA && qual = - && pmids = |GO:00048…	6004
IL6	interleukin 6 (interferon, beta 2)	interferon beta-2 | BSF-2 | interleukin-6 | CDF | IL-6 | Interferon beta-2 | HSF | IFN-beta-2 | B-cell stimulatory factor 2 | CTL differentiation factor | IFNB2 | HGF |B-cell differentiation factor | hybridoma growth factor | interleukin 6 (interferon, beta 2) | interleukin BSF-2 | Hybridoma growth factor | BSF2	This gene encodes a cytokine that functions in inflammation and the maturation of B cells. In addition, the encoded protein has been shown to be an endogenous pyrogen capable of inducing fever in people with autoimmune diseases or infections. The protein is primarily produced at sites of acute and chronic inflammation, where it is secreted into the serum and induces a transcriptional inflammatory…	Function: Cytokine with a wide variety of biological functions. It is a potent inducer of the acute phase response. Plays an essential role in the final differentiation of B-cells into Ig-secreting cells Involved in lymphocyte and monocyte differentiation. It induces myeloma and plasmacytoma growth and induces nerve cells differentiation Acts on B-cells, T-cells, hepatocytes, hematopoietic progen…	Arthritis |Lung disease |Multiple myeloma |Heart disease |Atherosclerosis |Diabetes mellitus |Kidney disease |Inflammatory bowel disease |Periodontitis |Pancreatitis |Peritonitis |Liver disease |Hypertension |Leukemia |Systemic lupus erythematosus |Cerebrovascular accident |Meningitis |Lymphoma |Osteoporosis |Anemia |Multiple sclerosis |Kaposi's sarcoma |Dermatitis |Human immunodeficiency virus i…	SwissProt: P05231	SwissProt: P05231 # Cytokine with a wide variety of biological functions. It is a potent inducer of the acute phase response. Plays an essential role in the final differentiation of B-cells into Ig-secreting cells Involved in lymphocyte and monocyte differentiation. It induces myeloma and plasmacytoma growth and induces nerve cells differentiation Acts on B-cells, T-cells, hepatocytes, hematopoie…	GO:0001781#neutrophil apoptotic process && parent = biological_process && evidence = IDA && qual = - && pmids = 7595060|GO:0002384#hepatic immune response && parent = biological_process && evidence = TAS && qual = - && pmids = 12832423|GO:0002446#neutrophil mediated immunity && parent = biological_process && evidence = IC && qual = - && pmids = 16034137|GO:0002548#monocyte chemotaxis && parent = …	6018
IL8	interleukin 8	LECT | AMCF-I | beta endothelial cell-derived neutrophil activating peptide | Monocyte-derived neutrophil-activating peptide |alveolar macrophage chemotactic factor I | NAP1 | interleukin 8 | TSG-1 | Protein 3-10C | monocyte-derived neutrophil chemotactic factor | chemokine (C-X-C motif) ligand 8 | T-cell chemotactic factor | K60 | Monocyte-derived neutrophil chemotactic factor | tumor necrosis f…	The protein encoded by this gene is a member of the CXC chemokine family. This chemokine is one of the major mediators of the inflammatory response. This chemokine is secreted by several cell types. It functions as a chemoattractant, and is also a potent angiogenic factor. This gene is believed to play a role in the pathogenesis of bronchiolitis, a common respiratory tract disease caused by viral…	Function: IL-8 is a chemotactic factor that attracts neutrophils, basophils, and T-cells, but not monocytes. It is also involved in neutrophil activation. It is released from several cell types in response to an inflammatory stimulus. IL-8(6-77) has a 5-10-fold higher activity on neutrophil activation, IL-8(5-77) has increased activity on neutrophil activation and IL-8(7-77) has a higher affinity…	Lung disease |Cancer |Gastritis |Cystic fibrosis |Periodontitis |Inflammatory bowel disease |Atherosclerosis |Arthritis |Mastitis |Psoriasis |Endometriosis |Peptic ulcer |Peritonitis |Heart disease |Meningitis |Dermatitis |Pancreatitis |Otitis media |Kidney disease |Tuberculosis	SwissProt: P10145	SwissProt: P10145 # IL-8 is a chemotactic factor that attracts neutrophils, basophils, and T-cells, but not monocytes. It is also involved in neutrophil activation. It is released from several cell types in response to an inflammatory stimulus. IL-8(6-77) has a 5-10-fold higher activity on neutrophil activation, IL-8(5-77) has increased activity on neutrophil activation and IL-8(7-77) has a highe…	GO:0001525#angiogenesis && parent = biological_process && evidence = TAS && qual = - && pmids = 11483765|GO:0002237#response to molecule of bacterial origin && parent = biological_process && evidence = IDA && qual = - && pmids = 19912257|GO:0005153#interleukin-8 receptor binding && parent = molecular_function && evidence = IPI && qual = - && pmids = 1840701|GO:0005515#protein binding && parent = …	6025
IRX3	iroquois homeobox 3	Homeodomain protein IRXB1 | iroquois-class homeodomain protein IRX-1 | Iroquois homeobox protein 3 |homeodomain protein IRXB1 | iroquois homeobox protein 3 | IRXB1 | iroquois-class homeodomain protein IRX-3 | IRX-1 | iroquois homeobox 3	IRX3 is a member of the Iroquois homeobox gene family (see IRX1; MIM 606197) and plays a role in an early step of neural development (Bellefroid et al., 1998 (PubMed 9427753)). Members of this family appear to play multiple roles during pattern formation of vertebrate embryos (Lewis et al., 1999 (PubMed 10370142)).(supplied by OMIM, Aug 2009)	Function: Transcription factor. Involved in SHH-dependent neural patterning. Together with NKX2-2 and NKX6-1 acts to restrict the generation of motor neurons to the appropriate region of the neural tube. Belongs to the class I proteins of neuronal progenitor factors, which are repressed by SHH signals. Involved in the transcriptional repression of MNX1 in non-motor neuron cells (By similarity)	Astigmatism |Keratoconus	SwissProt: P78415	SwissProt: P78415 # Transcription factor. Involved in SHH-dependent neural patterning. Together with NKX2-2 and NKX6-1 acts to restrict the generation of motor neurons to the appropriate region of the neural tube. Belongs to the class I proteins of neuronal progenitor factors, which are repressed by SHH signals. Involved in the transcriptional repression of MNX1 in non-motor neuron cells (By simi…	GO:0001656#metanephros development && parent = biological_process && evidence = IEA && qual = - && pmids = |GO:0003677#DNA binding && parent = molecular_function && evidence = && qual = && pmids = |GO:0003700#sequence-specific DNA binding transcription factor activity && parent = molecular_function && evidence = IEA && qual = - && pmids = |GO:0005634#nucleus && parent = cellular_component && evid…	14360
ISL1	ISL LIM homeobox 1	insulin gene enhancer protein ISL-1 | ISL1 transcription factor, LIM/homeodomain, (islet-1) | ISL LIM homeobox 1 |ISL1 transcription factor, LIM/homeodomain | ISLET1 | Islet-1 | islet-1 | Isl-1	This gene encodes a member of the LIM/homeodomain family of transcription factors. The encoded protein binds to the enhancer region of the insulin gene, among others, and may play an important role in regulating insulin gene expression. The encoded protein is central to the development of pancreatic cell lineages and may also be required for motor neuron generation. Mutations in this gene have be…		Diabetes mellitus	SwissProt: P61371		GO:0000122#negative regulation of transcription from RNA polymerase II promoter && parent = biological_process && evidence = ISS && qual = - && pmids = |GO:0001102#RNA polymerase II activating transcription factor binding && parent = molecular_function && evidence = IPI && qual = - && pmids = 19619559|GO:0001105#RNA polymerase II transcription coactivator activity && parent = molecular_function &…	6132
BRI3	brain protein I3	ITM2C | brain protein I3 |I3 | pRGR2				SwissProt: O95415		GO:0016020#membrane && parent = cellular_component && evidence = && qual = && pmids = |GO:0016021#integral to membrane && parent = cellular_component && evidence = IEA && qual = - && pmids =	1109
KAL1	Kallmann syndrome 1 sequence	kallmann syndrome protein | adhesion molecule-like X-linked | anosmin-1 |HHA | Kallmann syndrome 1 sequence | KALIG-1 | KAL | Kallmann syndrome-1 sequence (anosmin-1) | Adhesion molecule-like X-linked | KMS | ADMLX | Kallmann syndrome interval gene 1 | KALIG1 | Kallmann syndrome protein	Mutations in this gene cause the X-linked Kallmann syndrome. The encoded protein is similar in sequence to proteins known to function in neural cell adhesion and axonal migration. In addition, this cell surface protein is N-glycosylated and may have anti-protease activity. (provided by RefSeq, Jul 2008)	Function: Has a dual branch-promoting and guidance activity, which may play an important role in the patterning of mitral and tufted cell collaterals to the olfactory cortex (By similarity). Chemoattractant for fetal olfactory epithelial cells	Hypogonadism |Klinefelter's syndrome |Renal agenesis |Ocular albinism |Delayed puberty |Cryptorchidism |Scrub typhus	SwissProt: P23352	SwissProt: P23352 # Has a dual branch-promoting and guidance activity, which may play an important role in the patterning of mitral and tufted cell collaterals to the olfactory cortex (By similarity). Chemoattractant for fetal olfactory epithelial cells	GO:0004867#serine-type endopeptidase inhibitor activity && parent = molecular_function && evidence = IEA && qual = - && pmids = |GO:0005201#extracellular matrix structural constituent && parent = molecular_function && evidence = TAS && qual = - && pmids = 8842728|GO:0005515#protein binding && parent = molecular_function && evidence = IPI && qual = - && pmids = 19696444|GO:0005576#extracellular re…	6211
KCNJ2	potassium inwardly-rectifying channel, subfamily J, member 2	inward rectifier K+ channel KIR2.1 | SQT3 | IRK-1 | Cardiac inward rectifier potassium channel | cardiac inward rectifier potassium channel | KIR2.1 | Kir2.1 | hIRK1 |ATFB9 | inward rectifier potassium channel 2 | Potassium channel, inwardly rectifying subfamily J member 2 | HHIRK1 | IRK1 | LQT7 | potassium inwardly-rectifying channel, subfamily J, member 2 | Inward rectifier K(+) channel Kir2.1 …	Potassium channels are present in most mammalian cells, where they participate in a wide range of physiologic responses. The protein encoded by this gene is an integral membrane protein and inward-rectifier type potassium channel. The encoded protein, which has a greater tendency to allow potassium to flow into a cell rather than out of a cell, probably participates in establishing action potenti…	Function: Probably participates in establishing action potential waveform and excitability of neuronal and muscle tissues. Inward rectifier potassium channels are characterized by a greater tendency to allow potassium to flow into the cell rather than out of it. Their voltage dependence is regulated by the concentration of extracellular potassium; as external potassium is raised, the voltage rang…	Long QT syndrome |Anderson-Tawil syndrome |Hypokalemic periodic paralysis |Hyperkalemic periodic paralysis |Brugada syndrome |Heart disease	SwissProt: P63252	SwissProt: P63252 # Probably participates in establishing action potential waveform and excitability of neuronal and muscle tissues. Inward rectifier potassium channels are characterized by a greater tendency to allow potassium to flow into the cell rather than out of it. Their voltage dependence is regulated by the concentration of extracellular potassium; as external potassium is raised, the vo…	GO:0005242#inward rectifier potassium channel activity && parent = molecular_function && evidence = IEA && qual = - && pmids = |GO:0005244#voltage-gated ion channel activity && parent = molecular_function && evidence = && qual = && pmids = |GO:0005515#protein binding && parent = molecular_function && evidence = && qual = && pmids = |GO:0005886#plasma membrane && parent = cellular_component && evi…	6263
KDR	kinase insert domain receptor (a type III receptor tyrosine kinase)	VEGFR2 | FLK-1 | kinase insert domain receptor (a type III receptor tyrosine kinase) | soluble VEGFR2 | fetal liver kinase-1 | VEGFR | Kinase insert domain receptor | vascular endothelial growth factor receptor 2 | tyrosine kinase growth factor receptor | VEGFR-2 | protein-tyrosine kinase receptor Flk-1 | CD309 antigen | Fetal liver kinase 1 | Protein-tyrosine kinase receptor flk-1 |fetal liver k…	Vascular endothelial growth factor (VEGF) is a major growth factor for endothelial cells. This gene encodes one of the two receptors of the VEGF. This receptor, known as kinase insert domain receptor, is a type III receptor tyrosine kinase. It functions as the main mediator of VEGF-induced endothelial proliferation, survival, migration, tubular morphogenesis and sprouting. The signalling and traf…	Function: Tyrosine-protein kinase that acts as a cell-surface receptor for VEGFA, VEGFC and VEGFD. Plays an essential role in the regulation of angiogenesis, vascular development, vascular permeability, and embryonic hematopoiesis. Promotes proliferation, survival, migration and differentiation of endothelial cells. Promotes reorganization of the actin cytoskeleton. Isoforms lacking a transmembra…	Cancer |Malaria |Vascular disease |Heart disease |Diabetic retinopathy	SwissProt: P35968	SwissProt: P35968 # Tyrosine-protein kinase that acts as a cell-surface receptor for VEGFA, VEGFC and VEGFD. Plays an essential role in the regulation of angiogenesis, vascular development, vascular permeability, and embryonic hematopoiesis. Promotes proliferation, survival, migration and differentiation of endothelial cells. Promotes reorganization of the actin cytoskeleton. Isoforms lacking a t…	GO:0000166#nucleotide binding && parent = molecular_function && evidence = && qual = && pmids = |GO:0001525#angiogenesis && parent = biological_process && evidence = TAS && qual = - && pmids = 10022831|GO:0001541#ovarian follicle development && parent = biological_process && evidence = IEA && qual = - && pmids = |GO:0001570#vasculogenesis && parent = biological_process && evidence = ISS && qual =…	6307
KITLG	KIT ligand	KL-1 | stem cell factor | c-Kit ligand | SF | KIT ligand | FPH2 | Stem cell factor | Mast cell growth factor | mast cell growth factor | SCF | Kitl | SHEP7 | MGF |familial progressive hyperpigmentation 2 | kit ligand | steel factor	This gene encodes the ligand of the tyrosine-kinase receptor encoded by the KIT locus. This ligand is a pleiotropic factor that acts in utero in germ cell and neural cell development, and hematopoiesis, all believed to reflect a role in cell migration. In adults, it functions pleiotropically, while mostly noted for its continued requirement in hematopoiesis. Two transcript variants encoding diffe…	Function: Ligand for the receptor-type protein-tyrosine kinase KIT. Plays an essential role in the regulation of cell survival and proliferation, hematopoiesis, stem cell maintenance, gametogenesis, mast cell development, migration and function, and in melanogenesis. KITLG/SCF binding can activate several signaling pathways. Promotes phosphorylation of PIK3R1, the regulatory subunit of phosphatid…	Mastocytosis |Leukemia |Anemia |Piebaldism |Thrombocytopenia |Neutropenia |Myeloma |Asthma |Vitiligo |Severe combined immunodeficiency |Carcinoma |Lymphoma |Melanoma |Breast cancer	SwissProt: P21583	SwissProt: P21583 # Ligand for the receptor-type protein-tyrosine kinase KIT. Plays an essential role in the regulation of cell survival and proliferation, hematopoiesis, stem cell maintenance, gametogenesis, mast cell development, migration and function, and in melanogenesis. KITLG/SCF binding can activate several signaling pathways. Promotes phosphorylation of PIK3R1, the regulatory subunit of …	GO:0001541#ovarian follicle development && parent = biological_process && evidence = IEA && qual = - && pmids = |GO:0001755#neural crest cell migration && parent = biological_process && evidence = IEA && qual = - && pmids = |GO:0002763#positive regulation of myeloid leukocyte differentiation && parent = biological_process && evidence = IEA && qual = - && pmids = |GO:0005125#cytokine activity && p…	6343
LAMA5	laminin, alpha 5	laminin-11 subunit alpha |laminin alpha-5 chain | Laminin-11 subunit alpha | laminin-10 subunit alpha | laminin-15 subunit alpha | KIAA0533 | laminin, alpha 5 | Laminin-10 subunit alpha | KIAA1907 | Laminin-15 subunit alpha | laminin subunit alpha-5	Components of the extracellular matrix exert myriad effects on tissues throughout the body. In particular, the laminins, a family of heterotrimeric extracellular glycoproteins, affect tissue development and integrity in such diverse organs as the kidney, lung, skin, and nervous system. It is thought that laminins mediate the attachment, migration, and organization of cells into tissues during emb…	Function: Binding to cells via a high affinity receptor, laminin is thought to mediate the attachment, migration and organization of cells into tissues during embryonic development by interacting with other extracellular matrix components	Syndactyly	SwissProt: O15230	SwissProt: O15230 # Binding to cells via a high affinity receptor, laminin is thought to mediate the attachment, migration and organization of cells into tissues during embryonic development by interacting with other extracellular matrix components	GO:0001525#angiogenesis && parent = biological_process && evidence = NAS && qual = - && pmids = 11821406|GO:0001658#branching involved in ureteric bud morphogenesis && parent = biological_process && evidence = IEA && qual = - && pmids = |GO:0001738#morphogenesis of a polarized epithelium && parent = biological_process && evidence = IEA && qual = - && pmids = |GO:0001755#neural crest cell migratio…	6485
LCN2	lipocalin 2	Siderocalin LCN2 | siderocalin LCN2 | NGAL | lipocalin-2 | HNL | neutrophil gelatinase-associated lipocalin | lipocalin 2 | Oncogene 24p3 |MSFI | 25 kDa alpha-2-microglobulin-related subunit of MMP-9 | 24p3 | oncogene 24p3 | p25 | lipocalin 2 (oncogene 24p3) | Lipocalin-2 | migration-stimulating factor inhibitor		Function: Iron-trafficking protein involved in multiple processes such as apoptosis, innate immunity and renal development. Binds iron through association with 2,5-dihydroxybenzoic acid (2,5-DHBA), a siderophore that shares structural similarities with bacterial enterobactin, and delivers or removes iron from the cell, depending on the context. Iron-bound form (holo-24p3) is internalized followin…	Kidney disease |Vascular disease |Heart failure |Cancer	SwissProt: P80188	SwissProt: P80188 # Iron-trafficking protein involved in multiple processes such as apoptosis, innate immunity and renal development. Binds iron through association with 2,5-dihydroxybenzoic acid (2,5-DHBA), a siderophore that shares structural similarities with bacterial enterobactin, and delivers or removes iron from the cell, depending on the context. Iron-bound form (holo-24p3) is internalize…	GO:0002020#protease binding && parent = molecular_function && evidence = && qual = && pmids = |GO:0005215#transporter activity && parent = molecular_function && evidence = IEA && qual = - && pmids = |GO:0005488#binding && parent = molecular_function && evidence = && qual = && pmids = |GO:0005506#iron ion binding && parent = molecular_function && evidence = ISS && qual = - && pmids = |GO:0005515#p…	6526
LDHB	lactate dehydrogenase B	LDH-B | TRG-5 | LDH-H | lactate dehydrogenase H chain | lactate dehydrogenase B | LDH heart subunit | renal carcinoma antigen NY-REN-46 | LDHBD | Renal carcinoma antigen NY-REN-46 |L-lactate dehydrogenase B chain |EC 1.1.1.27	This gene encodes an enzyme which catalyzes the reversible conversion of lactate and pyruvate, and NAD and NADH, in the glycolytic pathway. Mutations in this gene are associated with lactate dehydrogenase B deficiency. Pseudogenes have been identified on the X chromosome and on chromosome. Multiple alternatively spliced variants, encoding the same protein, have been identified. (provided by RefSe…		Myocardial infarction |Cancer	SwissProt: P07195		GO:0004457#lactate dehydrogenase activity && parent = molecular_function && evidence = && qual = && pmids = |GO:0004459#L-lactate dehydrogenase activity && parent = molecular_function && evidence = IEA && qual = - && pmids = |GO:0005515#protein binding && parent = molecular_function && evidence = && qual = && pmids = |GO:0005625#soluble fraction && parent = cellular_component && evidence = && qua…	6541
LRIG1	leucine-rich repeats and immunoglobulin-like domains 1	leucine-rich repeats and immunoglobulin-like domains protein 1 | leucine-rich repeats and immunoglobulin-like domains 1 | ortholog of mouse integral membrane glycoprotein LIG-1 | DKFZP586O1624 |leucine-rich repeat protein LRIG1 | LIG-1 | LIG1		Function: Act as a feedback negative regulator of signaling by receptor tyrosine kinases, through a mechanism that involves enhancement of receptor ubiquitination and accelerated intracellular degradation		SwissProt: Q96JA1	SwissProt: Q96JA1 # Act as a feedback negative regulator of signaling by receptor tyrosine kinases, through a mechanism that involves enhancement of receptor ubiquitination and accelerated intracellular degradation	GO:0005515#protein binding && parent = molecular_function && evidence = && qual = && pmids = |GO:0016020#membrane && parent = cellular_component && evidence = && qual = && pmids = |GO:0016021#integral to membrane && parent = cellular_component && evidence = IEA && qual = - && pmids =	17360
MAP2K2	mitogen-activated protein kinase kinase 2	MEK2 | dual specificity mitogen-activated protein kinase kinase 2 | mitogen-activated protein kinase kinase 2, p45 | PRKMK2 | MAPKK 2 | MEK 2 | MAP kinase kinase 2 | mitogen-activated protein kinase kinase 2 | ERK activator kinase 2 |MAPKK2 | MKK2 | MAPK/ERK kinase 2 |EC 2.7.12.2	The protein encoded by this gene is a dual specificity protein kinase that belongs to the MAP kinase kinase family. This kinase is known to play a critical role in mitogen growth factor signal transduction. It phosphorylates and thus activates MAPK1/ERK2 and MAPK2/ERK3. The activation of this kinase itself is dependent on the Ser/Thr phosphorylation by MAP kinase kinase kinases. Mutations in this…	Function: Catalyzes the concomitant phosphorylation of a threonine and a tyrosine residue in a Thr-Glu-Tyr sequence located in MAP kinases. Activates the ERK1 and ERK2 MAP kinases (By similarity)	Costello syndrome |Noonan syndrome |Pulmonary valve stenosis	SwissProt: P36507	SwissProt: P36507 # Catalyzes the concomitant phosphorylation of a threonine and a tyrosine residue in a Thr-Glu-Tyr sequence located in MAP kinases. Activates the ERK1 and ERK2 MAP kinases (By similarity)	GO:0000165#MAPK cascade && parent = biological_process && evidence = TAS && qual = - && pmids = |GO:0000166#nucleotide binding && parent = molecular_function && evidence = && qual = && pmids = |GO:0000186#activation of MAPKK activity && parent = biological_process && evidence = TAS && qual = - && pmids = |GO:0000187#activation of MAPK activity && parent = biological_process && evidence = TAS && q…	6842
MAP3K5	mitogen-activated protein kinase kinase kinase 5	ASK-1 | mitogen-activated protein kinase kinase kinase 5 | MEKK5 | MEK kinase 5 | MAPK/ERK kinase kinase 5 | Apoptosis signal-regulating kinase 1 | MAPKKK5 | apoptosis signal regulating kinase 1 |MAP/ERK kinase kinase 5 | ASK1 | MEKK 5 | apoptosis signal-regulating kinase 1 |EC 2.7.11.25	Mitogen-activated protein kinase (MAPK) signaling cascades include MAPK or extracellular signal-regulated kinase (ERK), MAPK kinase (MKK or MEK), and MAPK kinase kinase (MAPKKK or MEKK). MAPKK kinase/MEKK phosphorylates and activates its downstream protein kinase, MAPK kinase/MEK, which in turn activates MAPK. The kinases of these signaling cascades are highly conserved, and homologs exist in yea…	Function: Serine/threonine kinase which acts as an essential component of the MAP kinase signal transduction pathway. Plays an important role in the cascades of cellular responses evoked by changes in the environment. Mediates signaling for determination of cell fate such as differentiation and survival. Plays a crucial role in the apoptosis signal transduction pathway through mitochondria-depend…		SwissProt: Q99683	SwissProt: Q99683 # Serine/threonine kinase which acts as an essential component of the MAP kinase signal transduction pathway. Plays an important role in the cascades of cellular responses evoked by changes in the environment. Mediates signaling for determination of cell fate such as differentiation and survival. Plays a crucial role in the apoptosis signal transduction pathway through mitochond…	GO:0000165#MAPK cascade && parent = biological_process && evidence = IDA && qual = - && pmids = 17210579|GO:0000166#nucleotide binding && parent = molecular_function && evidence = && qual = && pmids = |GO:0000186#activation of MAPKK activity && parent = biological_process && evidence = IDA && qual = - && pmids = 11959862|GO:0000187#activation of MAPK activity && parent = biological_process && evi…	6857
MAPK1	mitogen-activated protein kinase 1	MAP kinase 1 | p42-MAPK | ERT1 | Extracellular signal-regulated kinase 2 | PRKM2 | MAPK 1 | p41mapk | mitogen-activated protein kinase 1 | ERK-2 | mitogen-activated protein kinase 2 | MAP kinase 2 | protein tyrosine kinase ERK2 | MAP kinase isoform p42 | Mitogen-activated protein kinase 2 | ERK2 | extracellular signal-regulated kinase 2 |P42MAPK | p41 | p40 | MAPK 2 | PRKM1 | ERK | p38 | MAPK2 |E…	The protein encoded by this gene is a member of the MAP kinase family. MAP kinases, also known as extracellular signal-regulated kinases (ERKs), act as an integration point for multiple biochemical signals, and are involved in a wide variety of cellular processes such as proliferation, differentiation, transcription regulation and development. The activation of this kinase requires its phosphoryl…	Function: Serine/threonine kinase which acts as an essential component of the MAP kinase signal transduction pathway. MAPK1/ERK2 and MAPK3/ERK1 are the 2 MAPKs which play an important role in the MAPK/ERK cascade. They participate also in a signaling cascade initiated by activated KIT and KITLG/SCF. Depending on the cellular context, the MAPK/ERK cascade mediates diverse biological functions such…	Cancer |Vascular disease |Arthritis |Asthma |Brain disease |Toxic encephalopathy	SwissProt: P28482	SwissProt: P28482 # Acts as a transcriptional repressor. Binds to a [GC]AAA[GC] consensus sequence. Repress the expression of interferon gamma-induced genes. Seems to bind to the promoter of CCL5, DMP1, IFIH1, IFITM1, IRF7, IRF9, LAMP3, OAS1, OAS2, OAS3 and STAT1. Transcriptional activity is independent of kinase activity	GO:0000165#MAPK cascade && parent = biological_process && evidence = TAS && qual = - && pmids = |GO:0000166#nucleotide binding && parent = molecular_function && evidence = && qual = && pmids = |GO:0000186#activation of MAPKK activity && parent = biological_process && evidence = TAS && qual = - && pmids = |GO:0000187#activation of MAPK activity && parent = biological_process && evidence = TAS && q…	6871
MAPK14	mitogen-activated protein kinase 14	MAP kinase p38 alpha | EXIP | CSBP1 | CSPB1 | CSBP2 | CSBP | p38 mitogen activated protein kinase | cytokine suppressive anti-inflammatory drug-binding protein | SAPK2A | MAP kinase 14 | Cytokine suppressive anti-inflammatory drug-binding protein | PRKM15 |Csaids binding protein | Stress-activated protein kinase 2a | cytokine suppressive anti-inflammatory drug binding protein | RK | p38alpha Exip…	The protein encoded by this gene is a member of the MAP kinase family. MAP kinases act as an integration point for multiple biochemical signals, and are involved in a wide variety of cellular processes such as proliferation, differentiation, transcription regulation and development. This kinase is activated by various environmental stresses and proinflammatory cytokines. The activation requires i…	Function: Serine/threonine kinase which acts as an essential component of the MAP kinase signal transduction pathway. MAPK14 is one of the four p38 MAPKs which play an important role in the cascades of cellular responses evoked by extracellular stimuli such as proinflammatory cytokines or physical stress leading to direct activation of transcription factors. Accordingly, p38 MAPKs phosphorylate a…	Arthritis |Vascular disease |Cancer |Heart disease	SwissProt: Q16539	SwissProt: Q16539 # Serine/threonine kinase which acts as an essential component of the MAP kinase signal transduction pathway. MAPK14 is one of the four p38 MAPKs which play an important role in the cascades of cellular responses evoked by extracellular stimuli such as proinflammatory cytokines or physical stress leading to direct activation of transcription factors. Accordingly, p38 MAPKs phosp…	GO:0000077#DNA damage checkpoint && parent = biological_process && evidence = IEA && qual = - && pmids = |GO:0000165#MAPK cascade && parent = biological_process && evidence = && qual = && pmids = |GO:0000166#nucleotide binding && parent = molecular_function && evidence = && qual = && pmids = |GO:0000187#activation of MAPK activity && parent = biological_process && evidence = TAS && qual = - && pm…	6876
MAPK3	mitogen-activated protein kinase 3	MAP kinase 1 | HUMKER1A | microtubule-associated protein 2 kinase | p44erk1 | MAPK 1 | p44-MAPK | MAPK 3 | P44MAPK | Microtubule-associated protein 2 kinase | ERK-1 | Insulin-stimulated MAP2 kinase |HS44KDAP | mitogen-activated protein kinase 3 | P44ERK1 | mitogen-activated protein kinase 1 | extracellular signal-related kinase 1 | MAP kinase isoform p44 | MAP kinase 3 | extracellular signal-regu…	The protein encoded by this gene is a member of the MAP kinase family. MAP kinases, also known as extracellular signal-regulated kinases (ERKs), act in a signaling cascade that regulates various cellular processes such as proliferation, differentiation, and cell cycle progression in response to a variety of extracellular signals. This kinase is activated by upstream kinases, resulting in its tran…	Function: Serine/threonine kinase which acts as an essential component of the MAP kinase signal transduction pathway. MAPK1/ERK2 and MAPK3/ERK1 are the 2 MAPKs which play an important role in the MAPK/ERK cascade. They participate also in a signaling cascade initiated by activated KIT and KITLG/SCF. Depending on the cellular context, the MAPK/ERK cascade mediates diverse biological functions such…	Cancer |Vascular disease	SwissProt: P27361	SwissProt: P27361 # Serine/threonine kinase which acts as an essential component of the MAP kinase signal transduction pathway. MAPK1/ERK2 and MAPK3/ERK1 are the 2 MAPKs which play an important role in the MAPK/ERK cascade. They participate also in a signaling cascade initiated by activated KIT and KITLG/SCF. Depending on the cellular context, the MAPK/ERK cascade mediates diverse biological func…	GO:0000165#MAPK cascade && parent = biological_process && evidence = TAS && qual = - && pmids = |GO:0000166#nucleotide binding && parent = molecular_function && evidence = && qual = && pmids = |GO:0000186#activation of MAPKK activity && parent = biological_process && evidence = TAS && qual = - && pmids = |GO:0000187#activation of MAPK activity && parent = biological_process && evidence = TAS && q…	6877
MAPK8	mitogen-activated protein kinase 8	SAPK1C | Stress-activated protein kinase JNK1 | SAPK1c | JUN N-terminal kinase | c-Jun N-terminal kinase 1 | JNK1 | Stress-activated protein kinase 1c | PRKM8 | MAP kinase 8 | JNK | SAPK1 | mitogen-activated protein kinase 8 isoform JNK1 beta2 | mitogen-activated protein kinase 8 isoform JNK1 alpha1 | stress-activated protein kinase 1 | JNK21B1/2 | mitogen-activated protein kinase 8 | stress-acti…	The protein encoded by this gene is a member of the MAP kinase family. MAP kinases act as an integration point for multiple biochemical signals, and are involved in a wide variety of cellular processes such as proliferation, differentiation, transcription regulation and development. This kinase is activated by various cell stimuli, and targets specific transcription factors, and thus mediates imm…	Function: Serine/threonine-protein kinase involved in various processes such as cell proliferation, differentiation, migration, transformation and programmed cell death. Extracellular stimuli such as proinflammatory cytokines or physical stress stimulate the stress-activated protein kinase/c-Jun N-terminal kinase (SAP/JNK) signaling pathway. In this cascade, two dual specificity kinases MAP2K4/MK…	Cancer |Vascular disease |Brain disease |Toxic encephalopathy |Diabetes mellitus |Alzheimer's disease |Arthritis	SwissProt: P45983	SwissProt: P45983 # JNK1 isoforms display different binding patterns: beta-1 preferentially binds to c-Jun, whereas alpha-1, alpha-2, and beta-2 have a similar low level of binding to both c-Jun or ATF2. However, there is no correlation between binding and phosphorylation, which is achieved at about the same efficiency by all isoforms	GO:0000166#nucleotide binding && parent = molecular_function && evidence = && qual = && pmids = |GO:0001503#ossification && parent = biological_process && evidence = && qual = && pmids = |GO:0002224#toll-like receptor signaling pathway && parent = biological_process && evidence = TAS && qual = - && pmids = |GO:0002755#MyD88-dependent toll-like receptor signaling pathway && parent = biological_pro…	6881
MEIS3	Meis homeobox 3	meis1-related protein 2 | Meis homeobox 3 | Meis1-related protein 2 | DKFZp547H236 |Meis1, myeloid ecotropic viral integration site 1 homolog 3 | homeobox protein Meis3 | Meis1, myeloid ecotropic viral integration site 1 homolog 3 (mouse) | MRG2				SwissProt: Q99687		GO:0001077#RNA polymerase II core promoter proximal region sequence-specific DNA binding transcription factor activity involved in positive regulation of transcription && parent = molecular_function && evidence = IEA && qual = - && pmids = |GO:0003677#DNA binding && parent = molecular_function && evidence = && qual = && pmids = |GO:0003682#chromatin binding && parent = molecular_function && evide…	29537
MEN1	multiple endocrine neoplasia I	multiple endocrine neoplasia I | SCG2 | menin |MEAI	This gene encodes menin, a putative tumor suppressor associated with a syndrome known as multiple endocrine neoplasia type 1. In vitro studies have shown menin is localized to the nucleus, possesses two functional nuclear localization signals, and inhibits transcriptional activation by JunD, however, the function of this protein is not known. Two messages have been detected on northern blots but …	Function: Essential component of a MLL/SET1 histone methyltransferase (HMT) complex, a complex that specifically methylates 'Lys-4' of histone H3 (H3K4). Functions as a transcriptional regulator. Binds to the TERT promoter and represses telomerase expression. Plays a role in TGFB1-mediated inhibition of cell-proliferation, possibly regulating SMAD3 transcriptional activity. Represses JUND-mediate…	Wermer syndrome |Hyperparathyroidism |Adenoma |Gastrinoma |Carney complex |Pancreatic cancer |Pituitary neoplasm |Von Hippel-Lindau disease |Parathyroid carcinoma |VIPoma |Acromegaly |Hypercalcemia |Lipoma |Duodenum cancer |McCune Albright Syndrome |Thyroid cancer |Somatostatinoma |Carcinoid syndrome |Hyperinsulinemic hypoglycemia	SwissProt: O00255	SwissProt: O00255 # Essential component of a MLL/SET1 histone methyltransferase (HMT) complex, a complex that specifically methylates 'Lys-4' of histone H3 (H3K4). Functions as a transcriptional regulator. Binds to the TERT promoter and represses telomerase expression. Plays a role in TGFB1-mediated inhibition of cell-proliferation, possibly regulating SMAD3 transcriptional activity. Represses JU…	GO:0000122#negative regulation of transcription from RNA polymerase II promoter && parent = biological_process && evidence = IDA && qual = - && pmids = 9989505|GO:0000165#MAPK cascade && parent = biological_process && evidence = IDA && qual = - && pmids = 12226747|GO:0000400#four-way junction DNA binding && parent = molecular_function && evidence = IDA && qual = - && pmids = 15331604|GO:0000403#Y…	7010
MFAP4	microfibrillar-associated protein 4	microfibril-associated glycoprotein 4 | microfibrillar-associated protein 4	This gene encodes a protein with similarity to a bovine microfibril-associated protein. The protein has binding specificities for both collagen and carbohydrate. It is thought to be an extracellular matrix protein which is involved in cell adhesion or intercellular interactions. The gene is located within the Smith-Magenis syndrome region. Two transcript variants encoding different isoforms have …	Function: Could be involved in calcium-dependent cell adhesion or intercellular interactions	Aneurysm |Aortic aneurysm	SwissProt: P55083	SwissProt: P55083 # Could be involved in calcium-dependent cell adhesion or intercellular interactions	GO:0001527#microfibril && parent = cellular_component && evidence = NAS && qual = - && pmids = 7633408|GO:0003674#molecular_function && parent = molecular_function && evidence = ND && qual = - && pmids = |GO:0005102#receptor binding && parent = molecular_function && evidence = IEA && qual = - && pmids = |GO:0005576#extracellular region && parent = cellular_component && evidence = && qual = && pmi…	7035
MIA3	melanoma inhibitory activity family, member 3	UNQ6077 | transport and Golgi organization protein 1 | C219 reactive peptide | KIAA0268 | melanoma inhibitory activity family, member 3 | TANGO | TANGO1 | FLJ39207 | D320 | Transport and Golgi organization protein 1 | melanoma inhibitory activity protein 3 | C219-reactive peptide |ARNT		Function: Required for collagen VII (COL7A1) secretion by loading COL7A1 into transport carriers. May participate in cargo loading of COL7A1 at endoplasmic reticulum exit sites by binding to COPII coat subunits Sec23/24 and guiding SH3-bound COL7A1 into a growing carrier. Does not play a role in global protein secretion and is apparently specific to COL7A1 cargo loading. However, it may participa…		SwissProt: Q5JRA6	SwissProt: Q5JRA6 # Required for collagen VII (COL7A1) secretion by loading COL7A1 into transport carriers. May participate in cargo loading of COL7A1 at endoplasmic reticulum exit sites by binding to COPII coat subunits Sec23/24 and guiding SH3-bound COL7A1 into a growing carrier. Does not play a role in global protein secretion and is apparently specific to COL7A1 cargo loading. However, it may…	GO:0002687#positive regulation of leukocyte migration && parent = biological_process && evidence = IDA && qual = - && pmids = 17726152|GO:0005515#protein binding && parent = molecular_function && evidence = IPI && qual = - && pmids = 17726152|GO:0005783#endoplasmic reticulum && parent = cellular_component && evidence = && qual = && pmids = |GO:0005789#endoplasmic reticulum membrane && parent = ce…	24008
MKKS	McKusick-Kaufman syndrome	McKusick-Kaufman/Bardet-Biedl syndromes putative chaperonin | bardet-Biedl syndrome 6 protein | Bardet-Biedl syndrome 6 protein | McKusick-Kaufman syndrome | MKS | BBS6 | KMS | HMCS	This gene encodes a protein which shares sequence similarity with other members of the chaperonin family. The encoded protein may have a role in protein folding, processing and assembly. Mutations in this gene have been observed in patients with Bardet-Biedl syndrome type 6 and McKusick-Kaufman syndrome. Alternative splicing results in multiple transcript variants. (provided by RefSeq, Jun 2012)	Function: Probable molecular chaperone. Assists the folding of proteins upon ATP hydrolysis. As part of the BBS/CCT complex may play a role in the assembly of BBSome, a complex involved in ciliogenesis regulating transports vesicles to the cilia. May play a role in protein processing in limb, cardiac and reproductive system development. May play a role in cytokinesis	Polydactyly |Bardet-Biedl syndrome |Ellis-Van Creveld syndrome |Pallister-Hall syndrome |Congenital heart defect |Retinitis pigmentosa |Laurence-Moon syndrome |Fundus dystrophy |thrombocytopenia-absent radius syndrome	SwissProt: Q9NPJ1	SwissProt: Q9NPJ1 # Probable molecular chaperone. Assists the folding of proteins upon ATP hydrolysis. As part of the BBS/CCT complex may play a role in the assembly of BBSome, a complex involved in ciliogenesis regulating transports vesicles to the cilia. May play a role in protein processing in limb, cardiac and reproductive system development. May play a role in cytokinesis	GO:0000166#nucleotide binding && parent = molecular_function && evidence = && qual = && pmids = |GO:0001947#heart looping && parent = biological_process && evidence = ISS && qual = - && pmids = |GO:0005515#protein binding && parent = molecular_function && evidence = IPI && qual = - && pmids = |GO:0005524#ATP binding && parent = molecular_function && evidence = IEA && qual = - && pmids = |GO:00056…	7108
MMP2	matrix metallopeptidase 2 (gelatinase A, 72kDa gelatinase, 72kDa type IV collagenase)	MMP-II | matrix metalloproteinase 2 (gelatinase A, 72kD gelatinase, 72kD type IV collagenase) | MONA | gelatinase A | neutrophil gelatinase | collagenase type IV-A | matrix metalloproteinase 2 (gelatinase A, 72kDa gelatinase, 72kDa type IV collagenase) | CLG4A | Gelatinase A | matrix metallopeptidase 2 (gelatinase A, 72kDa gelatinase, 72kDa type IV collagenase) | 72 kDa gelatinase | TBE-1 | matri…	Proteins of the matrix metalloproteinase (MMP) family are involved in the breakdown of extracellular matrix in normal physiological processes, such as embryonic development, reproduction, and tissue remodeling, as well as in disease processes, such as arthritis and metastasis. Most MMP's are secreted as inactive proproteins which are activated when cleaved by extracellular proteinases. This gene …	Function: Ubiquitinous metalloproteinase that is involved in diverse functions such as remodeling of the vasculature, angiogenesis, tissue repair, tumor invasion, inflammation, and atherosclerotic plaque rupture. As well as degrading extracellular matrix proteins, can also act on several nonmatrix proteins such as big endothelial 1 and beta-type CGRP promoting vasoconstriction. Also cleaves KISS …	Vascular disease |Carcinoma |Heart disease |Glioma |Breast cancer |Arthritis |Melanoma |Lung cancer |Ovarian cancer |Lung disease |Periodontal disease |Prostate cancer |Glioblastoma |Hepatocellular carcinoma |Colorectal cancer |Brain disease |Fibrosarcoma |Pancreatic cancer |Keratitis |Urinary bladder cancer |Kidney disease |Liver disease |Endometriosis |Diabetes mellitus |Glaucoma |Oral cancer	SwissProt: P08253	SwissProt: P08253 # PEX, the C-terminal non-catalytic fragment of MMP2, posseses anti-angiogenic and anti-tumor properties and inhibits cell migration and cell adhesion to FGF2 and vitronectin. Ligand for integrinv/beta3 on the surface of blood vessels	GO:0001525#angiogenesis && parent = biological_process && evidence = IEA && qual = - && pmids = |GO:0001666#response to hypoxia && parent = biological_process && evidence = && qual = && pmids = |GO:0001955#blood vessel maturation && parent = biological_process && evidence = && qual = && pmids = |GO:0001957#intramembranous ossification && parent = biological_process && evidence = && qual = && pmid…	7166
MMP9	matrix metallopeptidase 9 (gelatinase B, 92kDa gelatinase, 92kDa type IV collagenase)	Gelatinase B | matrix metalloproteinase-9 | GELB | MANDP2 | matrix metalloproteinase 9 (gelatinase B, 92kDa gelatinase, 92kDa type IV collagenase) | 92 kDa type IV collagenase | matrix metalloproteinase 9 (gelatinase B, 92kD gelatinase, 92kD type IV collagenase) | matrix metallopeptidase 9 (gelatinase B, 92kDa gelatinase, 92kDa type IV collagenase) | 92 kDa gelatinase |macrophage gelatinase | MMP…	Proteins of the matrix metalloproteinase (MMP) family are involved in the breakdown of extracellular matrix in normal physiological processes, such as embryonic development, reproduction, and tissue remodeling, as well as in disease processes, such as arthritis and metastasis. Most MMP's are secreted as inactive proproteins which are activated when cleaved by extracellular proteinases. The enzyme…	Function: May play an essential role in local proteolysis of the extracellular matrix and in leukocyte migration. Could play a role in bone osteoclastic resorption. Cleaves KiSS1 at a Gly- -Leu bond. Cleaves type IV and type V collagen into large C-terminal three quarter fragments and shorter N-terminal one quarter fragments. Degrades fibronectin but not laminin or Pz-peptide	Aneurysm |Carcinoma |Atherosclerosis |Heart disease |Abdominal aortic aneurysm |Cerebrovascular accident |Breast cancer |Arthritis |Cerebral artery occlusion |Brain edema |Lung cancer |Chronic obstructive pulmonary disease |Periodontitis |Prostate cancer |Colorectal cancer |Asthma |Glioma |Multiple sclerosis |Hepatocellular carcinoma |Hypertension |Ovarian cancer |Glioblastoma |Pancreatic cancer …	SwissProt: P14780	SwissProt: P14780 # May play an essential role in local proteolysis of the extracellular matrix and in leukocyte migration. Could play a role in bone osteoclastic resorption. Cleaves KiSS1 at a Gly- -Leu bond. Cleaves type IV and type V collagen into large C-terminal three quarter fragments and shorter N-terminal one quarter fragments. Degrades fibronectin but not laminin or Pz-peptide	GO:0001501#skeletal system development && parent = biological_process && evidence = IEA && qual = - && pmids = |GO:0001503#ossification && parent = biological_process && evidence = IEA && qual = - && pmids = |GO:0001666#response to hypoxia && parent = biological_process && evidence = IEA && qual = - && pmids = |GO:0001968#fibronectin binding && parent = molecular_function && evidence = IEA && qua…	7176
MT1A	metallothionein 1A	Metallothionein-IA | metallothionein-IA | MT1 | metallothionein-1A | MT-IA | MT1S | metallothionein 1A (functional) |MTC | metallothionein 1S | MT-1A | metallothionein 1A		Function: Metallothioneins have a high content of cysteine residues that bind various heavy metals; these proteins are transcriptionally regulated by both heavy metals and glucocorticoids		SwissProt: P04731	SwissProt: P04731 # Metallothioneins have a high content of cysteine residues that bind various heavy metals; these proteins are transcriptionally regulated by both heavy metals and glucocorticoids	GO:0005507#copper ion binding && parent = molecular_function && evidence = NAS && qual = - && pmids = |GO:0005634#nucleus && parent = cellular_component && evidence = ISS && qual = - && pmids = |GO:0005737#cytoplasm && parent = cellular_component && evidence = NAS && qual = - && pmids = |GO:0005764#lysosome && parent = cellular_component && evidence = && qual = && pmids = |GO:0005829#cytosol && p…	7393
MT1G	metallothionein 1G	Metallothionein-IG | Metallothionein-1K | MT-1G | MT1 |metallothionein 1K | MT-IG | MT1K | metallothionein-1K | MT1M | metallothionein 1G | metallothionein-1G | MT-1K | metallothionein-IG		Function: Metallothioneins have a high content of cysteine residues that bind various heavy metals; these proteins are transcriptionally regulated by both heavy metals and glucocorticoids		SwissProt: P13640	SwissProt: P13640 # Metallothioneins have a high content of cysteine residues that bind various heavy metals; these proteins are transcriptionally regulated by both heavy metals and glucocorticoids	GO:0005515#protein binding && parent = molecular_function && evidence = IPI && qual = - && pmids = 12646258|GO:0005634#nucleus && parent = cellular_component && evidence = IDA && qual = - && pmids = 15735762|GO:0005737#cytoplasm && parent = cellular_component && evidence = IDA && qual = - && pmids = 3403543|GO:0008270#zinc ion binding && parent = molecular_function && evidence = IDA && qual = - &…	7399
MT1X	metallothionein 1X	metallothionein-IX | MT1 | Metallothionein-IX |metallothionein-1X | metallothionein 1X | MT-IX | MT-1l | MT-1X		Function: Metallothioneins have a high content of cysteine residues that bind various heavy metals; these proteins are transcriptionally regulated by both heavy metals and glucocorticoids		SwissProt: P80297	SwissProt: P80297 # Metallothioneins have a high content of cysteine residues that bind various heavy metals; these proteins are transcriptionally regulated by both heavy metals and glucocorticoids	GO:0005634#nucleus && parent = cellular_component && evidence = IDA && qual = - && pmids = 8619255|GO:0005737#cytoplasm && parent = cellular_component && evidence = IDA && qual = - && pmids = 8619255|GO:0008270#zinc ion binding && parent = molecular_function && evidence = ISS && qual = - && pmids = |GO:0010038#response to metal ion && parent = biological_process && evidence = TAS && qual = - && p…	7405
MUC5B	mucin 5B, oligomeric mucus/gel-forming	cervical mucin MUC5B | High molecular weight salivary mucin MG1 | sublingual gland mucin | MG1 | MUC5 | high molecular weight salivary mucin MG1 | Mucin-5 subtype B, tracheobronchial | Sublingual gland mucin |MUC9 | Cervical mucin | mucin 5, subtype B, tracheobronchial | mucin-5B | mucin 5B, oligomeric mucus/gel-forming | MUC-5B	This gene encodes a member of the mucin family of proteins, which are highly glycosylated macromolecular components of mucus secretions. This family member is the major gel-forming mucin in mucus. It is a major contributor to the lubricating and viscoelastic properties of whole saliva, normal lung mucus and cervical mucus. This gene has been found to be up-regulated in some human diseases, includ…	Function: Gel-forming mucin that is thought to contribute to the lubricating and viscoelastic properties of whole saliva and cervical mucus	Carcinoma |Asthma |Pseudomyxoma peritonei |Otitis media |Cystic fibrosis |Chronic obstructive pulmonary disease |Adenoma |Cholangiocarcinoma |Gastritis |Bronchitis |Biliary papillomatosis |Sinusitis |Dry eye syndrome |Peptic ulcer |Stomach cancer |Ampulla of Vater carcinoma |Pancreatic cancer |Common cold	SwissProt: Q9HC84	SwissProt: Q9HC84 # Gel-forming mucin that is thought to contribute to the lubricating and viscoelastic properties of whole saliva and cervical mucus	GO:0005201#extracellular matrix structural constituent && parent = molecular_function && evidence = NAS && qual = - && pmids = |GO:0005515#protein binding && parent = molecular_function && evidence = IPI && qual = - && pmids = 1718282|GO:0005576#extracellular region && parent = cellular_component && evidence = NAS && qual = - && pmids = |GO:0005796#Golgi lumen && parent = cellular_component && ev…	7516
NANS	N-acetylneuraminic acid synthase	N-acetylneuraminic acid synthase |sialic acid phosphate synthase | sialic acid synthase | N-acetylneuraminic acid phosphate synthase | N-acetylneuraminate synthase | SAS | N-acetylneuraminate-9-phosphate synthase | N-acetylneuraminic acid synthase |EC 2.5.1.56,EC 2.5.1.57	This gene encodes an enzyme that functions in the biosynthetic pathways of sialic acids. In vitro, the encoded protein uses N-acetylmannosamine 6-phosphate and mannose 6-phosphate as substrates to generate phosphorylated forms of N-acetylneuraminic acid (Neu5Ac) and 2-keto-3-deoxy-D-glycero-D-galacto-nononic acid (KDN), respectively; however, it exhibits much higher activity toward the Neu5Ac pho…	Function: Produces N-acetylneuraminic acid (Neu5Ac) and 2-keto-3-deoxy-D-glycero-D-galacto-nononic acid (KDN). Can also use N-acetylmannosamine 6-phosphate and mannose 6-phosphate as substrates to generate phosphorylated forms of Neu5Ac and KDN, respectively	Cleft lip |Cleft palate	SwissProt: Q9NR45	SwissProt: Q9NR45 # Produces N-acetylneuraminic acid (Neu5Ac) and 2-keto-3-deoxy-D-glycero-D-galacto-nononic acid (KDN). Can also use N-acetylmannosamine 6-phosphate and mannose 6-phosphate as substrates to generate phosphorylated forms of Neu5Ac and KDN, respectively	GO:0003824#catalytic activity && parent = molecular_function && evidence = && qual = && pmids = |GO:0005737#cytoplasm && parent = cellular_component && evidence = NAS && qual = - && pmids = 10749855|GO:0005829#cytosol && parent = cellular_component && evidence = IEA && qual = - && pmids = |GO:0008781#N-acylneuraminate cytidylyltransferase activity && parent = molecular_function && evidence = NAS …	19237
NDN	necdin homolog (mouse)	necdin (mouse) homolog |necdin | PWCR | necdin homolog (mouse) | HsT16328	This intronless gene is located in the Prader-Willi syndrome deletion region. It is an imprinted gene and is expressed exclusively from the paternal allele. Studies in mouse suggest that the protein encoded by this gene may suppress growth in postmitotic neurons. (provided by RefSeq, Jul 2008)	Function: Growth suppressor that facilitates the entry of the cell into cell cycle arrest. Functionally similar to the retinoblastoma protein it binds to and represses the activity of cell-cycle-promoting proteins such as SV40 large T antigen, adenovirus E1A, and the transcription factor E2F. Necdin also interacts with p53 and works in an additive manner to inhibit cell growth. Functions also as …	Prader-Willi syndrome |Angelman syndrome |Embryonal carcinoma	SwissProt: Q99608	SwissProt: Q99608 # Growth suppressor that facilitates the entry of the cell into cell cycle arrest. Functionally similar to the retinoblastoma protein it binds to and represses the activity of cell-cycle-promoting proteins such as SV40 large T antigen, adenovirus E1A, and the transcription factor E2F. Necdin also interacts with p53 and works in an additive manner to inhibit cell growth. Function…	GO:0001764#neuron migration && parent = biological_process && evidence = IEA && qual = - && pmids = |GO:0003016#respiratory system process && parent = biological_process && evidence = IEA && qual = - && pmids = |GO:0003677#DNA binding && parent = molecular_function && evidence = IEA && qual = - && pmids = |GO:0005515#protein binding && parent = molecular_function && evidence = && qual = && pmids …	7675
NFKB1	nuclear factor of kappa light polypeptide gene enhancer in B-cells 1	KBF1 | NF-kappabeta | NFkappaB | nuclear factor kappa-B DNA binding subunit | EBP-1 | Nuclear factor of kappa light polypeptide gene enhancer in B-cells 1 | nuclear factor NF-kappa-B p50 subunit | NF-kappa-B | NFKB-p50 | DNA-binding factor KBF1 | NF-kappaB | nuclear factor of kappa light polypeptide gene enhancer in B-cells 1 | NFKB-p105 | NF-kB1 | p105 |DNA binding factor KBF1 | nuclear factor N…	This gene encodes a 105 kD protein which can undergo cotranslational processing by the 26S proteasome to produce a 50 kD protein. The 105 kD protein is a Rel protein-specific transcription inhibitor and the 50 kD protein is a DNA binding subunit of the NF-kappa-B (NFKB) protein complex. NFKB is a transcription regulator that is activated by various intra- and extra-cellular stimuli such as cytoki…	Function: NF-kappa-B is a pleiotropic transcription factor present in almost all cell types and is the endpoint of a series of signal transduction events that are initiated by a vast array of stimuli related to many biological processes such as inflammation, immunity, differentiation, cell growth, tumorigenesis and apoptosis. NF-kappa-B is a homo- or heterodimeric complex formed by the Rel-like d…	Adult brain tumor	SwissProt: P19838	SwissProt: P19838 # NF-kappa-B is a pleiotropic transcription factor present in almost all cell types and is the endpoint of a series of signal transduction events that are initiated by a vast array of stimuli related to many biological processes such as inflammation, immunity, differentiation, cell growth, tumorigenesis and apoptosis. NF-kappa-B is a homo- or heterodimeric complex formed by the …	GO:0000122#negative regulation of transcription from RNA polymerase II promoter && parent = biological_process && evidence = IMP && qual = - && pmids = 19881551|GO:0000975#regulatory region DNA binding && parent = molecular_function && evidence = IDA && qual = - && pmids = 17426251|GO:0000976#transcription regulatory region sequence-specific DNA binding && parent = molecular_function && evidence …	7794
NOP10	NOP10 ribonucleoprotein homolog (yeast)	nucleolar protein family A, member 3 (H/ACA small nucleolar RNPs) | snoRNP protein NOP10 | H/ACA ribonucleoprotein complex subunit 3 | nucleolar protein family A member 3 | NOLA3 | MGC70651 | nucleolar protein 10 |DKCB1 | NOP10P | Nucleolar protein family A member 3 | homolog of yeast Nop10p | Nucleolar protein 10 | NOP10 ribonucleoprotein homolog (yeast)	This gene is a member of the H/ACA snoRNPs (small nucleolar ribonucleoproteins) gene family. snoRNPs are involved in various aspects of rRNA processing and modification and have been classified into two families: C/D and H/ACA. The H/ACA snoRNPs also include the DKC1, NOLA1 and NOLA2 proteins. These four H/ACA snoRNP proteins localize to the dense fibrillar components of nucleoli and to coiled (C…	Function: Required for ribosome biogenesis and telomere maintenance. Part of the H/ACA small nucleolar ribonucleoprotein (H/ACA snoRNP) complex, which catalyzes pseudouridylation of rRNA. This involves the isomerization of uridine such that the ribose is subsequently attached to C5, instead of the normal N1. Each rRNA can contain up to 100 pseudouridine ("psi") residues, which may serve to stabil…	Dyskeratosis congenita |Aplastic anemia	SwissProt: Q9NPE3	SwissProt: Q9NPE3 # Required for ribosome biogenesis and telomere maintenance. Part of the H/ACA small nucleolar ribonucleoprotein (H/ACA snoRNP) complex, which catalyzes pseudouridylation of rRNA. This involves the isomerization of uridine such that the ribose is subsequently attached to C5, instead of the normal N1. Each rRNA can contain up to 100 pseudouridine ("psi") residues, which may serve…	GO:0001522#pseudouridine synthesis && parent = biological_process && evidence = NAS && qual = - && pmids = 9843512|GO:0005515#protein binding && parent = molecular_function && evidence = IPI && qual = - && pmids = 16601202|GO:0005634#nucleus && parent = cellular_component && evidence = && qual = && pmids = |GO:0005730#nucleolus && parent = cellular_component && evidence = IEA && qual = - && pmids…	14378
NTS	neurotensin	NN | neurotensin |NMN-125 | neurotensin/neuromedin N | NT/N | NT | NTS1	This gene encodes a common precursor for two peptides, neuromedin N and neurotensin. Neurotensin is a secreted tridecapeptide, which is widely distributed throughout the central nervous system, and may function as a neurotransmitter or a neuromodulator. It may be involved in dopamine-associated pathophysiological events, in the maintenance of gut structure and function, and in the regulation of f…	Function: Neurotensin may play an endocrine or paracrine role in the regulation of fat metabolism. It causes contraction of smooth muscle	Schizophrenia |Dumping syndrome |Neuroblastoma |Parkinson's disease |Pancreatic cancer |Peptic ulcer |Diarrhea	SwissProt: P30990	SwissProt: P30990 # Neurotensin may play an endocrine or paracrine role in the regulation of fat metabolism. It causes contraction of smooth muscle	GO:0005184#neuropeptide hormone activity && parent = molecular_function && evidence = IEA && qual = - && pmids = |GO:0005576#extracellular region && parent = cellular_component && evidence = TAS && qual = - && pmids = |GO:0005625#soluble fraction && parent = cellular_component && evidence = && qual = && pmids = |GO:0007165#signal transduction && parent = biological_process && evidence = NAS && qu…	8038
PABPN1	poly(A) binding protein, nuclear 1	poly(A) binding protein, nuclear 1 |poly(A) binding protein 2 | Poly(A)-binding protein II | poly(A)-binding protein, nuclear 1 | Polyadenylate-binding nuclear protein 1 | PABII | PAB2 | poly(A) binding protein II | Poly(A)-binding protein 2 | PABP-2 | OPMD | PABP2 | Nuclear poly(A)-binding protein 1 | polyadenylate-binding protein 2	This gene encodes an abundant nuclear protein that binds with high affinity to nascent poly(A) tails. The protein is required for progressive and efficient polymerization of poly(A) tails at the 3' ends of eukaryotic transcripts and controls the size of the poly(A) tail to about 250 nt. At steady-state, this protein is localized in the nucleus whereas a different poly(A) binding protein is locali…	Function: Involved in the 3'-end formation of mRNA precursors (pre-mRNA) by the addition of a poly(A) tail of 200-250 nt to the upstream cleavage product. Stimulates poly(A) polymerase (PAPOLA) conferring processivity on the poly(A) tail elongation reaction and controls also the poly(A) tail length. Increases the affinity of poly(A) polymerase for RNA. Is also present at various stages of mRNA me…	Exophthalmos |Neuropathy |Myopathy	SwissProt: Q86U42	SwissProt: Q86U42 # Involved in the 3'-end formation of mRNA precursors (pre-mRNA) by the addition of a poly(A) tail of 200-250 nt to the upstream cleavage product. Stimulates poly(A) polymerase (PAPOLA) conferring processivity on the poly(A) tail elongation reaction and controls also the poly(A) tail length. Increases the affinity of poly(A) polymerase for RNA. Is also present at various stages …	GO:0000166#nucleotide binding && parent = molecular_function && evidence = IEA && qual = - && pmids = |GO:0000398#nuclear mRNA splicing, via spliceosome && parent = biological_process && evidence = TAS && qual = - && pmids = |GO:0003676#nucleic acid binding && parent = molecular_function && evidence = && qual = && pmids = |GO:0003723#RNA binding && parent = molecular_function && evidence = IEA &&…	8565
PACS1	phosphofurin acidic cluster sorting protein 1	phosphofurin acidic cluster sorting protein 1 | KIAA1175 | FLJ10209 | PACS-1 |cytosolic sorting protein PACS-1	This gene encodes a protein with a putative role in the localization of trans-Golgi network (TGN) membrane proteins. Mouse and rat homologs have been identified and studies of the homologous rat protein indicate a role in directing TGN localization of furin by binding to the protease's phosphorylated cytosolic domain. In addition, the human protein plays a role in HIV-1 Nef-mediated downregulatio…	Function: Coat protein that is involved in the localization of trans-Golgi network (TGN) membrane proteins that contain acidic cluster sorting motifs. Controls the endosome-to-Golgi trafficking of furin and mannose-6-phosphate receptor by connecting the acidic-cluster-containing cytoplasmic domain of these molecules with the adapter-protein complex-1 (AP-1) of endosomal clathrin-coated membrane p…	Cystic kidney	SwissProt: Q6VY07	SwissProt: Q6VY07 # Coat protein that is involved in the localization of trans-Golgi network (TGN) membrane proteins that contain acidic cluster sorting motifs. Controls the endosome-to-Golgi trafficking of furin and mannose-6-phosphate receptor by connecting the acidic-cluster-containing cytoplasmic domain of these molecules with the adapter-protein complex-1 (AP-1) of endosomal clathrin-coated …	GO:0000042#protein targeting to Golgi && parent = biological_process && evidence = IEA && qual = - && pmids = |GO:0005515#protein binding && parent = molecular_function && evidence = IPI && qual = - && pmids = 10707087|GO:0005794#Golgi apparatus && parent = cellular_component && evidence = && qual = && pmids = |GO:0005829#cytosol && parent = cellular_component && evidence = TAS && qual = - && pmi…	30032
PAQR7	progestin and adipoQ receptor family member VII	membrane progestin receptor alpha | MRPA | Progestin and adipoQ receptor family member VII | progestin and adipoQ receptor family member VII | Progestin and adipoQ receptor family member 7 | mPR alpha |2310021M12Rik | PGLP | mSR | MPRA | progestin and adipoQ receptor family member 7		Function: Steroid membrane receptor. Binds progesterone in vitro. May be involved in oocyte maturation		SwissProt: Q86WK9	SwissProt: Q86WK9 # Steroid membrane receptor. Binds progesterone in vitro. May be involved in oocyte maturation	GO:0004872#receptor activity && parent = molecular_function && evidence = && qual = && pmids = |GO:0005496#steroid binding && parent = molecular_function && evidence = IEA && qual = - && pmids = |GO:0005886#plasma membrane && parent = cellular_component && evidence = IEA && qual = - && pmids = |GO:0007275#multicellular organismal development && parent = biological_process && evidence = IEA && qua…	23146
PSG1	pregnancy specific beta-1-glycoprotein 1	pregnancy-specific beta-1 glycoprotein C/D | pregnancy specific beta-1-glycoprotein 1 | PSG95 | CD66f antigen | PSGIIA | FL-NCA-1/2 | SP1 | Pregnancy-specific beta-1 glycoprotein C/D | PSBG1 | CD66 antigen-like family member F | pregnancy-specific beta-1-glycoprotein 1 | PS-beta-C/D |DHFRP2 | PS-beta-G-1 | CD66f | B1G1 | PBG1 | pregnancy-specific B-1 glycoprotein | Pregnancy-specific glycoprotein…	The human placenta is a multihormonal endocrine organ that produces hormones, enzymes, and other molecules that support fetal survival and development. Pregnancy-specific beta-1-glycoprotein (PSBG, PSG) is a major product of the syncytiotrophoblast, reaching concentrations of 100 to 290 mg/l at term in the serum of pregnant women (Horne et al., 1976 (PubMed 971765)). PSG is a member of the immuno…		Gestational trophoblastic neoplasm	SwissProt: P11464		GO:0005515#protein binding && parent = molecular_function && evidence = && qual = && pmids = |GO:0005576#extracellular region && parent = cellular_component && evidence = IEA && qual = - && pmids = |GO:0007565#female pregnancy && parent = biological_process && evidence = TAS && qual = - && pmids = 1572651	9514
PLCH2	phospholipase C, eta 2	phosphoinositide phospholipase C-like 4 | PLC-eta2 | Phosphoinositide phospholipase C-like 4 | phospholipase C-like protein 4 | RP3-395M20.1 | PLCL4 |1-phosphatidylinositol 4,5-bisphosphate phosphodiesterase eta-2 | Phospholipase C-eta-2 | phospholipase C-like 4 | PLCeta2 | phospholipase C-eta-2 | 1-phosphatidylinositol-4,5-bisphosphate phosphodiesterase eta-2 | phospholipase C-eta2 | phosphoinos…	PLCH2 is a member of the PLC-eta family of the phosphoinositide-specific phospholipase C (PLC) superfamily of enzymes that cleave PtdIns(4,5) P2 to generate second messengers inositol 1,4,5-trisphosphate and diacylglycerol (Zhou et al., 2005 (PubMed 16107206)).(supplied by OMIM, Jun 2009)	Function: The production of the second messenger molecules diacylglycerol (DAG) and inositol 1,4,5-trisphosphate (IP3) is mediated by activated phosphatidylinositol-specific phospholipase C enzymes. This phospholipase activity is very sensitive to calcium. May be important for formation and maintenance of the neuronal network in the postnatal brain (By similarity)		SwissProt: O75038	SwissProt: O75038 # The production of the second messenger molecules diacylglycerol (DAG) and inositol 1,4,5-trisphosphate (IP3) is mediated by activated phosphatidylinositol-specific phospholipase C enzymes. This phospholipase activity is very sensitive to calcium. May be important for formation and maintenance of the neuronal network in the postnatal brain (By similarity)	GO:0003674#molecular_function && parent = molecular_function && evidence = ND && qual = - && pmids = |GO:0004435#phosphatidylinositol phospholipase C activity && parent = molecular_function && evidence = IEA && qual = - && pmids = |GO:0004629#phospholipase C activity && parent = molecular_function && evidence = && qual = && pmids = |GO:0004871#signal transducer activity && parent = molecular_func…	29037
ADH1A	alcohol dehydrogenase 1A (class I), alpha polypeptide	Alcohol dehydrogenase subunit alpha |ADH, alpha subunit | ADH1 | aldehyde reductase | alcohol dehydrogenase 1A | alcohol dehydrogenase subunit alpha | alcohol dehydrogenase 1A (class I), alpha polypeptide | alcohol dehydrogenase 1 (class I), alpha polypeptide |EC 1.1.1.1	This gene encodes a member of the alcohol dehydrogenase family. The encoded protein is the alpha subunit of class I alcohol dehydrogenase, which consists of several homo- and heterodimers of alpha, beta and gamma subunits. Alcohol dehydrogenases catalyze the oxidation of alcohols to aldehydes. This gene is active in the liver in early fetal life but only weakly active in adult liver. This gene is…		Alcoholic liver cirrhosis	SwissProt: P07327		GO:0000166#nucleotide binding && parent = molecular_function && evidence = IEA && qual = - && pmids = |GO:0004022#alcohol dehydrogenase (NAD) activity && parent = molecular_function && evidence = TAS && qual = - && pmids = |GO:0004024#alcohol dehydrogenase activity, zinc-dependent && parent = molecular_function && evidence = IDA && qual = - && pmids = 9982|GO:0005515#protein binding && parent = m…	249
ADH1C	alcohol dehydrogenase 1C (class I), gamma polypeptide	ADH, gamma subunit | ADH3 | Alcohol dehydrogenase subunit gamma | alcohol dehydrogenase 1C | alcohol dehydrogenase 3 (class I), gamma polypeptide | alcohol dehydrogenase subunit gamma | alcohol dehydrogenase 1C (class I), gamma polypeptide | aldehyde reductase |EC 1.1.1.1	This gene encodes class I alcohol dehydrogenase, gamma subunit, which is a member of the alcohol dehydrogenase family. Members of this enzyme family metabolize a wide variety of substrates, including ethanol, retinol, other aliphatic alcohols, hydroxysteroids, and lipid peroxidation products. Class I alcohol dehydrogenase, consisting of several homo- and heterodimers of alpha, beta, and gamma sub…			SwissProt: P00326		GO:0000166#nucleotide binding && parent = molecular_function && evidence = IEA && qual = - && pmids = |GO:0004022#alcohol dehydrogenase (NAD) activity && parent = molecular_function && evidence = IDA && qual = - && pmids = 6391957|GO:0005829#cytosol && parent = cellular_component && evidence = TAS && qual = - && pmids = |GO:0006069#ethanol oxidation && parent = biological_process && evidence = TA…	251
AES	amino-terminal enhancer of split	GRG | Protein GRG | Amino enhancer of split | GRG5 |AES-1 | Gp130-associated protein GAM | AES-2 | amino-terminal enhancer of split | TLE5 | gp130-associated protein GAM | ESP1 | Protein ESP1	The protein encoded by this gene is similar in sequence to the amino terminus of Drosophila enhancer of split groucho, a protein involved in neurogenesis during embryonic development. The encoded protein, which belongs to the groucho/TLE family of proteins, can function as a homooligomer or as a heteroologimer with other family members to dominantly repress the expression of other family member g…	Function: Acts as dominant repressor towards other family members. Inhibits NF-kappa-B-regulated gene expression. May be required for the initiation and maintenance of the differentiated state	Autoimmune polyendocrine syndrome type 2 |Cystic fibrosis	SwissProt: Q08117	SwissProt: Q08117 # Acts as dominant repressor towards other family members. Inhibits NF-kappa-B-regulated gene expression. May be required for the initiation and maintenance of the differentiated state	GO:0000122#negative regulation of transcription from RNA polymerase II promoter && parent = biological_process && evidence = IMP && qual = - && pmids = 10660609|GO:0001501#skeletal system development && parent = biological_process && evidence = && qual = && pmids = |GO:0003714#transcription corepressor activity && parent = molecular_function && evidence = IPI && qual = - && pmids = 10660609|GO:00…	307
ALDH3A2	aldehyde dehydrogenase 3 family, member A2	ALDH10 | microsomal aldehyde dehydrogenase | SLS | fatty aldehyde dehydrogenase | FALDH |aldehyde dehydrogenase 10 | Aldehyde dehydrogenase family 3 member A2 | Microsomal aldehyde dehydrogenase | aldehyde dehydrogenase 3 family, member A2 | Aldehyde dehydrogenase 10 | aldehyde dehydrogenase family 3 member A2 |EC 1.2.1.3	Aldehyde dehydrogenase isozymes are thought to play a major role in the detoxification of aldehydes generated by alcohol metabolism and lipid peroxidation. This gene product catalyzes the oxidation of long-chain aliphatic aldehydes to fatty acid. Mutations in the gene cause Sjogren-Larsson syndrome. Alternatively spliced transcript variants encoding different isoforms have been found for this gen…	Function: Catalyzes the oxidation of long-chain aliphatic aldehydes to fatty acids. Active on a variety of saturated and unsaturated aliphatic aldehydes between 6 and 24 carbons in length	Sjogren-Larsson syndrome |Quadriplegia |Intellectual disability |Cerebral palsy |Refsum disease	SwissProt: P51648	SwissProt: P51648 # Catalyzes the oxidation of long-chain aliphatic aldehydes to fatty acids. Active on a variety of saturated and unsaturated aliphatic aldehydes between 6 and 24 carbons in length	GO:0003995#acyl-CoA dehydrogenase activity && parent = molecular_function && evidence = && qual = && pmids = |GO:0004029#aldehyde dehydrogenase (NAD) activity && parent = molecular_function && evidence = IMP && qual = - && pmids = 15110319|GO:0004030#aldehyde dehydrogenase [NAD(P)+] activity && parent = molecular_function && evidence = IEA && qual = - && pmids = |GO:0005739#mitochondrion && paren…	403
AP2M1	adaptor-related protein complex 2, mu 1 subunit	AP-2 mu chain | AP-2 mu 2 chain | HA2 50 kDa subunit | Adapter-related protein complex 2 mu subunit | plasma membrane adaptor AP-2 50 kDa protein | Clathrin coat assembly protein AP50 | clathrin coat-associated protein AP50 | clathrin assembly protein complex 2 medium chain | adaptin-mu2 | plasma membrane adaptor AP-2 50kDA protein | adaptor protein complex AP-2 subunit mu | Plasma membrane adapt…	This gene encodes a subunit of the heterotetrameric coat assembly protein complex 2 (AP2), which belongs to the adaptor complexes medium subunits family. The encoded protein is required for the activity of a vacuolar ATPase, which is responsible for proton pumping occurring in the acidification of endosomes and lysosomes. The encoded protein may also play an important role in regulating the intra…	Function: Component of the adaptor protein complex 2 (AP-2). Adaptor protein complexes function in protein transport via transport vesicles in different membrane traffic pathways. Adaptor protein complexes are vesicle coat components and appear to be involved in cargo selection and vesicle formation. AP-2 is involved in clathrin-dependent endocytosis in which cargo proteins are incorporated into …		SwissProt: Q96CW1	SwissProt: Q96CW1 # Component of the adaptor protein complex 2 (AP-2). Adaptor protein complexes function in protein transport via transport vesicles in different membrane traffic pathways. Adaptor protein complexes are vesicle coat components and appear to be involved in cargo selection and vesicle formation. AP-2 is involved in clathrin-dependent endocytosis in which cargo proteins are incorpor…	GO:0005215#transporter activity && parent = molecular_function && evidence = TAS && qual = - && pmids = 7989329|GO:0005515#protein binding && parent = molecular_function && evidence = IPI && qual = - && pmids = 12032142|GO:0005739#mitochondrion && parent = cellular_component && evidence = && qual = && pmids = |GO:0005765#lysosomal membrane && parent = cellular_component && evidence = TAS && qual …	564
ATP1A1	ATPase, Na+/K+ transporting, alpha 1 polypeptide	Na,K-ATPase catalytic subunit alpha-A protein | Na(+)/K(+) ATPase alpha-1 subunit | ATPase, Na+/K+ transporting, alpha 1 polypeptide |Na+, K+ ATPase alpha subunit | Na, K-ATPase, alpha-A catalytic polypeptide | Sodium pump subunit alpha-1 | sodium pump 1 | Na,K-ATPase alpha-1 subunit | sodium pump subunit alpha-1 | sodium/potassium-transporting ATPase subunit alpha-1 | Na+/K+ ATPase 1 | sodium-po…	The protein encoded by this gene belongs to the family of P-type cation transport ATPases, and to the subfamily of Na+/K+ -ATPases. Na+/K+ -ATPase is an integral membrane protein responsible for establishing and maintaining the electrochemical gradients of Na and K ions across the plasma membrane. These gradients are essential for osmoregulation, for sodium-coupled transport of a variety of organ…	Function: This is the catalytic component of the active enzyme, which catalyzes the hydrolysis of ATP coupled with the exchange of sodium and potassium ions across the plasma membrane. This action creates the electrochemical gradient of sodium and potassium ions, providing the energy for active transport of various nutrients	Diabetic neuropathy	SwissProt: P05023	SwissProt: P05023 # This is the catalytic component of the active enzyme, which catalyzes the hydrolysis of ATP coupled with the exchange of sodium and potassium ions across the plasma membrane. This action creates the electrochemical gradient of sodium and potassium ions, providing the energy for active transport of various nutrients	GO:0000166#nucleotide binding && parent = molecular_function && evidence = && qual = && pmids = |GO:0002026#regulation of the force of heart contraction && parent = biological_process && evidence = IEA && qual = - && pmids = |GO:0002028#regulation of sodium ion transport && parent = biological_process && evidence = ISS && qual = - && pmids = |GO:0003824#catalytic activity && parent = molecular_fu…	799
ATP1A4	ATPase, Na+/K+ transporting, alpha 4 polypeptide	Na+/K+ ATPase 4 | sodium pump subunit alpha-4 |ATP1A1 | Na,K-ATPase subunit alpha-C | ATPase, Na+/K+ transporting, alpha polypeptide-like 2 | sodium/potassium-transporting ATPase alpha-4 chain | sodium/potassium-transporting ATPase subunit alpha-4 | ATP1AL2 | Sodium pump subunit alpha-4 | ATPase, Na+/K+ transporting, alpha 4 polypeptide | Na+/K+ ATPase, alpha-D polypeptide | Na(+)/K(+) ATPase alp…	The protein encoded by this gene belongs to the family of P-type cation transport ATPases, and to the subfamily of Na+/K+ -ATPases. Na+/K+ -ATPase is an integral membrane protein responsible for establishing and maintaining the electrochemical gradients of Na and K ions across the plasma membrane. These gradients are essential for osmoregulation, for sodium-coupled transport of a variety of organ…	Function: This is the catalytic component of the active enzyme, which catalyzes the hydrolysis of ATP coupled with the exchange of sodium and potassium ions across the plasma membrane. This action creates the electrochemical gradient of sodium and potassium ions, providing the energy for active transport of various nutrients. Plays a role in sperm motility	Diabetic neuropathy	SwissProt: Q13733	SwissProt: Q13733 # This is the catalytic component of the active enzyme, which catalyzes the hydrolysis of ATP coupled with the exchange of sodium and potassium ions across the plasma membrane. This action creates the electrochemical gradient of sodium and potassium ions, providing the energy for active transport of various nutrients. Plays a role in sperm motility	GO:0000166#nucleotide binding && parent = molecular_function && evidence = && qual = && pmids = |GO:0003824#catalytic activity && parent = molecular_function && evidence = && qual = && pmids = |GO:0005391#sodium:potassium-exchanging ATPase activity && parent = molecular_function && evidence = TAS && qual = - && pmids = 7809153|GO:0005524#ATP binding && parent = molecular_function && evidence = IE…	14073
AVPI1	arginine vasopressin-induced 1	VIT32 | vasopressin-induced transcript | arginine vasopressin-induced protein 1 | arginine vasopressin-induced 1 | VIP32 | PP5395 | AVP-induced protein 1 |RP11-548K23.7		Function: May be involved in MAP kinase activation, epithelial sodium channel (ENaC) down-regulation and cell cycling (By similarity)		SwissProt: Q5T686	SwissProt: Q5T686 # May be involved in MAP kinase activation, epithelial sodium channel (ENaC) down-regulation and cell cycling (By similarity)	GO:0000187#activation of MAPK activity && parent = biological_process && evidence = IEA && qual = - && pmids = |GO:0007049#cell cycle && parent = biological_process && evidence = IEA && qual = - && pmids =	30898
BCL6	B-cell CLL/lymphoma 6	BCL-6 | protein LAZ-3 | BCL6A | BCL5 | B-cell lymphoma 5 protein | Protein LAZ-3 | LAZ3 | B-cell lymphoma 6 protein transcript | ZNF51 | Zinc finger protein 51 | B-cell CLL/lymphoma 6 | lymphoma-associated zinc finger gene on chromosome 3 | zinc finger transcription factor BCL6S | BCL-5 | cys-his2 zinc finger transcription factor |B-cell lymphoma 6 protein | zinc finger and BTB domain-containing …	The protein encoded by this gene is a zinc finger transcription factor and contains an N-terminal POZ domain. This protein acts as a sequence-specific repressor of transcription, and has been shown to modulate the transcription of START-dependent IL-4 responses of B cells. This protein can interact with a variety of POZ-containing proteins that function as transcription corepressors. This gene is…	Function: Transcriptional repressor which is required for germinal center formation and antibody affinity maturation. Probably plays an important role in lymphomagenesis	Lymphoma |Reticulosarcoma |Leukemia |Idiopathic CD4-positive T-lymphocytopenia |Bone lymphoma |Breast lymphoma	SwissProt: P41182	SwissProt: P41182 # Transcriptional repressor which is required for germinal center formation and antibody affinity maturation. Probably plays an important role in lymphomagenesis	GO:0000060#protein import into nucleus, translocation && parent = biological_process && evidence = IGI && qual = - && pmids = 11821949|GO:0000122#negative regulation of transcription from RNA polymerase II promoter && parent = biological_process && evidence = IDA && qual = - && pmids = 11929873|GO:0000902#cell morphogenesis && parent = biological_process && evidence = IEA && qual = - && pmids = |…	1001
BRI3	brain protein I3	I3 | ITM2C | pRGR2 | brain protein I3				SwissProt: O95415		GO:0016020#membrane && parent = cellular_component && evidence = && qual = && pmids = |GO:0016021#integral to membrane && parent = cellular_component && evidence = IEA && qual = - && pmids =	1109
BSG	basigin (Ok blood group)	Collagenase stimulatory factor | EMMPRIN | leukocyte activation antigen M6 | extracellular matrix metalloproteinase inducer | OK blood group antigen | TCSF | Extracellular matrix metalloproteinase inducer | basigin (Ok blood group) |M6 | basigin (OK blood group) | tumor cell-derived collagenase stimulatory factor | collagenase stimulatory factor | Tumor cell-derived collagenase stimulatory factor…	The protein encoded by this gene is a plasma membrane protein that is important in spermatogenesis, embryo implantation, neural network formation, and tumor progression. The encoded protein is also a member of the immunoglobulin superfamily. Multiple transcript variants encoding different isoforms have been found for this gene. (provided by RefSeq, Jul 2008)	Function: Plays pivotal roles in spermatogenesis, embryo implantation, neural network formation and tumor progression. Stimulates adjacent fibroblasts to produce matrix metalloproteinases (MMPS). May target monocarboxylate transporters SLC16A1, SLC16A3 and SLC16A8 to plasma membranes of retinal pigment epithelium and neural retina. Seems to be a receptor for oligomannosidic glycans. In vitro, pro…	Brain stem neoplasm |Carcinoma |Hepatocellular carcinoma |Mucolipidosis	SwissProt: P35613	SwissProt: P35613 # Plays pivotal roles in spermatogenesis, embryo implantation, neural network formation and tumor progression. Stimulates adjacent fibroblasts to produce matrix metalloproteinases (MMPS). May target monocarboxylate transporters SLC16A1, SLC16A3 and SLC16A8 to plasma membranes of retinal pigment epithelium and neural retina. Seems to be a receptor for oligomannosidic glycans. In …	GO:0000139#Golgi membrane && parent = cellular_component && evidence = TAS && qual = - && pmids = |GO:0002080#acrosomal membrane && parent = cellular_component && evidence = IEA && qual = - && pmids = |GO:0005515#protein binding && parent = molecular_function && evidence = IPI && qual = - && pmids = |GO:0005529#&& parent = && evidence = && qual = && pmids = |GO:0005537#mannose binding && parent =…	1116
BTAF1	BTAF1 RNA polymerase II, B-TFIID transcription factor-associated, 170kDa (Mot1 homolog, S. cerevisiae)	TAF(II)170 | TAFII170 | TAF172 | TAF-172 | BTAF1 RNA polymerase II, B-TFIID transcription factor-associated, 170kDa (Mot1 homolog, S. cerevisiae) |TATA-binding protein-associated factor 172 | TBP-associated factor 172 | MOT1 | B-TFIID transcription factor-associated 170 kDa subunit | BTAF1 RNA polymerase II, B-TFIID transcription factor-associated, 170 kD (Mot1 homolog, S. cerevisiae) | ATP-depen…	This gene encodes a TAF (TATA box-binding protein-associated factor), which associates with TBP (TATA box-binding protein) to form the B-TFIID complex that is required for transcription initiation of genes by RNA polymerase II. This TAF has DNA-dependent ATPase activity, which drives the dissociation of TBP from DNA, freeing the TBP to associate with other TATA boxes or TATA-less promoters. (prov…	Function: Regulates transcription in association with TATA binding protein (TBP). Removes TBP from the TATA box in an ATP-dependent manner	cone-rod dystrophy	SwissProt: O14981	SwissProt: O14981 # Regulates transcription in association with TATA binding protein (TBP). Removes TBP from the TATA box in an ATP-dependent manner	GO:0000166#nucleotide binding && parent = molecular_function && evidence = && qual = && pmids = |GO:0003676#nucleic acid binding && parent = molecular_function && evidence = && qual = && pmids = |GO:0003677#DNA binding && parent = molecular_function && evidence = IEA && qual = - && pmids = |GO:0003700#sequence-specific DNA binding transcription factor activity && parent = molecular_function && ev…	17307
C12orf44	chromosome 12 open reading frame 44	FLJ11773 |Atg13-interacting protein | ATG101 | chromosome 12 open reading frame 44 | autophagy-related protein 101		Function: Autophagy factor required for autophagosome formation		SwissProt: Q9BSB4	SwissProt: Q9BSB4 # Autophagy factor required for autophagosome formation	GO:0000045#autophagic vacuole assembly && parent = biological_process && evidence = IMP && qual = - && pmids = 19597335|GO:0000407#pre-autophagosomal structure && parent = cellular_component && evidence = IDA && qual = - && pmids = 19597335|GO:0005515#protein binding && parent = molecular_function && evidence = IPI && qual = - && pmids = |GO:0005737#cytoplasm && parent = cellular_component && evi…	25679
R3HDM4	R3H domain containing 4	C19orf22 | R3H domain containing 4 | R3H domain-containing protein C19orf22 | MGC16353 |R3H domain-containing protein 4 | chromosome 19 open reading frame 22				SwissProt: Q96D70		GO:0003676#nucleic acid binding && parent = molecular_function && evidence = IEA && qual = - && pmids = |GO:0005634#nucleus && parent = cellular_component && evidence = IEA && qual = - && pmids =	28270
CAPN13	calpain 13	Calcium-activated neutral proteinase 13 | calpain 13 | CANP 13 | calpain-13 |calcium-activated neutral proteinase 13 | FLJ23523 |EC 3.4.22.-	The calpains, calcium-activated neutral proteases, are nonlysosomal, intracellular cysteine proteases. The mammalian calpains include ubiquitous, stomach-specific, and muscle-specific proteins. The ubiquitous enzymes consist of heterodimers with distinct large, catalytic subunits associated with a common small, regulatory subunit. This gene encodes a member of the calpain large subunit family. (p…	Function: Probable non-lysosomal thiol-protease (By similarity)		SwissProt: Q6MZZ7	SwissProt: Q6MZZ7 # Probable non-lysosomal thiol-protease (By similarity)	GO:0004198#calcium-dependent cysteine-type endopeptidase activity && parent = molecular_function && evidence = IEA && qual = - && pmids = |GO:0005509#calcium ion binding && parent = molecular_function && evidence = IEA && qual = - && pmids = |GO:0005622#intracellular && parent = cellular_component && evidence = IEA && qual = - && pmids = |GO:0006508#proteolysis && parent = biological_process && e…	16663
CCND1	cyclin D1	G1/S-specific cyclin-D1 | B-cell lymphoma 1 protein | PRAD1 | PRAD1 oncogene |B-cell CLL/lymphoma 1 | cyclin D1 | U21B31 | BCL1 | BCL-1 oncogene | D11S287E | BCL-1 | cyclin D1 (PRAD1: parathyroid adenomatosis 1)	The protein encoded by this gene belongs to the highly conserved cyclin family, whose members are characterized by a dramatic periodicity in protein abundance throughout the cell cycle. Cyclins function as regulators of CDK kinases. Different cyclins exhibit distinct expression and degradation patterns which contribute to the temporal coordination of each mitotic event. This cyclin forms a comple…	Function: Regulatory component of the cyclin D1-CDK4 (DC) complex that phosphorylates and inhibits members of the retinoblastoma (RB) protein family including RB1 and regulates the cell-cycle during G(1)/S transition. Phosphorylation of RB1 allows dissociation of the transcription factor E2F from the RB/E2F complex and the subsequent transcription of E2F target genes which are responsible for the…	Retinoblastoma |Lymphoma |Carcinoma |Breast cancer |Leukemia |Colorectal cancer |Multiple myeloma |Hepatocellular carcinoma |Adenoma |Esophageal cancer |Lung cancer |Prostate cancer |Pancreatic cancer |Oral cancer |Melanoma |Urinary bladder cancer |Ductal carcinoma in situ |Glioma |Thyroid cancer |Endometrial cancer |Ovarian cancer |Skin cancer |Nasopharynx carcinoma |Mesenchymal cell neoplasm |L…	SwissProt: P24385	SwissProt: P24385 # Regulatory component of the cyclin D1-CDK4 (DC) complex that phosphorylates and inhibits members of the retinoblastoma (RB) protein family including RB1 and regulates the cell-cycle during G(1)/S transition. Phosphorylation of RB1 allows dissociation of the transcription factor E2F from the RB/E2F complex and the subsequent transcription of E2F target genes which are responsib…	GO:0000079#regulation of cyclin-dependent protein kinase activity && parent = biological_process && evidence = && qual = && pmids = |GO:0000080#G1 phase of mitotic cell cycle && parent = biological_process && evidence = TAS && qual = - && pmids = |GO:0000082#G1/S transition of mitotic cell cycle && parent = biological_process && evidence = TAS && qual = - && pmids = 18483258|GO:0000084#S phase of…	1582
CD200R1L	CD200 receptor 1-like	cell surface glycoprotein CD200 receptor 2 | CD200 receptor 2 | HuCD200R2 | Cell surface glycoprotein CD200 receptor 1-like | cell surface glycoprotein OX2 receptor 2 | CD200 cell surface glycoprotein receptor-like 2 | huCD200R2 | Cell surface glycoprotein OX2 receptor 2 | CD200RLa | CD200 receptor 1-like | CD200 receptor-like 2 |CD200 cell surface glycoprotein receptor 2 | cell surface glycoprot…		Function: May be a receptor for the CD200/OX2 cell surface glycoprotein (By similarity)	Sleeping sickness	SwissProt: Q6Q8B3	SwissProt: Q6Q8B3 # May be a receptor for the CD200/OX2 cell surface glycoprotein (By similarity)	GO:0004872#receptor activity && parent = molecular_function && evidence = && qual = && pmids = |GO:0005515#protein binding && parent = molecular_function && evidence = && qual = && pmids = |GO:0016020#membrane && parent = cellular_component && evidence = && qual = && pmids = |GO:0016021#integral to membrane && parent = cellular_component && evidence = IEA && qual = - && pmids =	24665
CD44	CD44 molecule (Indian blood group)	LHR | hematopoietic cell E- and L-selectin ligand | PGP-1 | Pgp1 | CD44 molecule (Indian blood group) | Epican | CSPG8 | HUTCH-I | MIC4 | Hermes antigen | Phagocytic glycoprotein I | Phagocytic glycoprotein 1 | HCELL | chondroitin sulfate proteoglycan 8 | PGP-I | extracellular matrix receptor III | Hyaluronate receptor | CD44 antigen | CDw44 | MDU2 | ECMR-III | Extracellular matrix receptor III |…	The protein encoded by this gene is a cell-surface glycoprotein involved in cell-cell interactions, cell adhesion and migration. It is a receptor for hyaluronic acid (HA) and can also interact with other ligands, such as osteopontin, collagens, and matrix metalloproteinases (MMPs). This protein participates in a wide variety of cellular functions including lymphocyte activation, recirculation and…	Function: Receptor for hyaluronic acid (HA). Mediates cell-cell and cell-matrix interactions through its affinity for HA, and possibly also through its affinity for other ligands such as osteopontin, collagens, and matrix metalloproteinases (MMPs). Adhesion with HA plays an important role in cell migration, tumor growth and progression. Also involved in lymphocyte activation, recirculation and ho…	Carcinoma |Breast cancer |Colorectal cancer |Leukemia |Lymphoma |Prostate cancer |Melanoma |Arthritis |Pancreatic cancer |Ovarian cancer |Hypersensitivity reaction type II disease |Kidney disease |Lung cancer |Glioma |Multiple myeloma |Adenoma |Neuroblastoma |Mesenchymal cell neoplasm |Vascular disease |Hepatocellular carcinoma |Urinary bladder cancer	SwissProt: P16070	SwissProt: P16070 # Receptor for hyaluronic acid (HA). Mediates cell-cell and cell-matrix interactions through its affinity for HA, and possibly also through its affinity for other ligands such as osteopontin, collagens, and matrix metalloproteinases (MMPs). Adhesion with HA plays an important role in cell migration, tumor growth and progression. Also involved in lymphocyte activation, recirculat…	GO:0001658#branching involved in ureteric bud morphogenesis && parent = biological_process && evidence = IEA && qual = - && pmids = |GO:0002246#wound healing involved in inflammatory response && parent = biological_process && evidence = IEA && qual = - && pmids = |GO:0004415#hyalurononglucosaminidase activity && parent = molecular_function && evidence = IDA && qual = - && pmids = 17170110|GO:0004…	1681
PPDPF	pancreatic progenitor cell differentiation and proliferation factor homolog (zebrafish)	pancreatic progenitor cell differentiation and proliferation factor homolog (zebrafish) | exdpf | EXPDF | dJ697K14.9 | chromosome 20 open reading frame 149 | C20orf149 | pancreatic progenitor cell differentiation and proliferation factor | Exocrine differentiation and proliferation factor |exocrine differentiation and proliferation factor		Function: Probable regulator of exocrine pancreas development (By similarity)		SwissProt: Q9H3Y8	SwissProt: Q9H3Y8 # Probable regulator of exocrine pancreas development (By similarity)	GO:0007275#multicellular organismal development && parent = biological_process && evidence = IEA && qual = - && pmids = |GO:0030154#cell differentiation && parent = biological_process && evidence = IEA && qual = - && pmids =	16142
PQLC1	PQ loop repeat containing 1	PQ-loop repeat-containing protein 1 | FLJ22378 | PQ loop repeat containing 1				SwissProt: Q8N2U9		GO:0016020#membrane && parent = cellular_component && evidence = && qual = && pmids = |GO:0016021#integral to membrane && parent = cellular_component && evidence = IEA && qual = - && pmids =	26188
PSCA	prostate stem cell antigen	prostate stem cell antigen |PRO232	This gene encodes a glycosylphosphatidylinositol-anchored cell membrane glycoprotein. In addition to being highly expressed in the prostate it is also expressed in the bladder, placenta, colon, kidney, and stomach. This gene is up-regulated in a large proportion of prostate cancers and is also detected in cancers of the bladder and pancreas. This gene includes a polymorphism that results in an up…	Function: May be involved in the regulation of cell proliferation. Has a cell-proliferation inhibition activity in vitro	Prostate cancer |Pancreatic cancer |Carcinoma	SwissProt: O43653	SwissProt: O43653 # May be involved in the regulation of cell proliferation. Has a cell-proliferation inhibition activity in vitro	GO:0005886#plasma membrane && parent = cellular_component && evidence = IEA && qual = - && pmids = |GO:0031225#anchored to membrane && parent = cellular_component && evidence = IEA && qual = - && pmids =	9500
PSG1	pregnancy specific beta-1-glycoprotein 1	pregnancy-specific beta-1 glycoprotein C/D | pregnancy specific beta-1-glycoprotein 1 | PSG95 | CD66f antigen | PSGIIA | FL-NCA-1/2 | SP1 | Pregnancy-specific beta-1 glycoprotein C/D | PSBG1 | CD66 antigen-like family member F | pregnancy-specific beta-1-glycoprotein 1 | PS-beta-C/D |DHFRP2 | PS-beta-G-1 | CD66f | B1G1 | PBG1 | pregnancy-specific B-1 glycoprotein | Pregnancy-specific glycoprotein…	The human placenta is a multihormonal endocrine organ that produces hormones, enzymes, and other molecules that support fetal survival and development. Pregnancy-specific beta-1-glycoprotein (PSBG, PSG) is a major product of the syncytiotrophoblast, reaching concentrations of 100 to 290 mg/l at term in the serum of pregnant women (Horne et al., 1976 (PubMed 971765)). PSG is a member of the immuno…		Gestational trophoblastic neoplasm	SwissProt: P11464		GO:0005515#protein binding && parent = molecular_function && evidence = && qual = && pmids = |GO:0005576#extracellular region && parent = cellular_component && evidence = IEA && qual = - && pmids = |GO:0007565#female pregnancy && parent = biological_process && evidence = TAS && qual = - && pmids = 1572651	9514
PSG9	pregnancy specific beta-1-glycoprotein 9	pregnancy-specific beta-1-glycoprotein 9 | PSG7 | pregnancy-specific beta-1 glycoprotein B | pregnancy specific beta-1-glycoprotein 9 | PSBG-11 | PSGII | PSBG-9 | Pregnancy-specific beta-1-glycoprotein 11 | Pregnancy-specific beta-1 glycoprotein B | PS-beta-G-11 | PS-beta-G-9 | PS-beta-B | Pregnancy-specific glycoprotein 11 | Pregnancy-specific glycoprotein 9 |pregnancy specific beta-1-glycoprote…	The human pregnancy-specific glycoproteins (PSGs) are a group of molecules that are mainly produced by the placental syncytiotrophoblasts during pregnancy. PSGs comprise a subgroup of the carcinoembryonic antigen (CEA) family, which belongs to the immunoglobulin superfamily. For additional general information about the PSG gene family, see PSG1 (MIM 176390).(supplied by OMIM, Oct 2009)		Choriocarcinoma |Gestational trophoblastic neoplasm |Edwards syndrome	SwissProt: Q00887		GO:0005515#protein binding && parent = molecular_function && evidence = && qual = && pmids = |GO:0005576#extracellular region && parent = cellular_component && evidence = IEA && qual = - && pmids = |GO:0006952#defense response && parent = biological_process && evidence = && qual = && pmids = |GO:0007565#female pregnancy && parent = biological_process && evidence = TAS && qual = - && pmids = 16909…	9526
PSG3	pregnancy specific beta-1-glycoprotein 3	PS-beta-G-3 |carcinoembryonic antigen SG5 | Pregnancy-specific glycoprotein 3 | PSBG-3 | Carcinoembryonic antigen SG5 | pregnancy specific beta-1-glycoprotein 3 | pregnancy-specific glycoprotein 3 | pregnancy-specific beta-1-glycoprotein 3	The human pregnancy-specific glycoproteins (PSGs) are a family of proteins that are synthesized in large amounts by placental trophoblasts and released into the maternal circulation during pregnancy. Molecular cloning and analysis of several PSG genes has indicated that the PSGs form a subgroup of the carcinoembryonic antigen (CEA) gene family, which belongs to the immunoglobulin superfamily of g…			SwissProt: Q16557		GO:0005515#protein binding && parent = molecular_function && evidence = && qual = && pmids = |GO:0005576#extracellular region && parent = cellular_component && evidence = NAS && qual = - && pmids = |GO:0006952#defense response && parent = biological_process && evidence = TAS && qual = - && pmids = 2341148|GO:0007565#female pregnancy && parent = biological_process && evidence = TAS && qual = - && …	9520
RAC1	ras-related C3 botulinum toxin substrate 1 (rho family, small GTP binding protein Rac1)	TC-25 | ras-related C3 botulinum toxin substrate 1 (rho family, small GTP binding protein Rac1) | Cell migration-inducing gene 5 protein | TC25 | Rac-1 |cell migration-inducing gene 5 protein | ras-like protein TC25 | Ras-like protein TC25 | ras-related C3 botulinum toxin substrate 1 | p21-Rac1	The protein encoded by this gene is a GTPase which belongs to the RAS superfamily of small GTP-binding proteins. Members of this superfamily appear to regulate a diverse array of cellular events, including the control of cell growth, cytoskeletal reorganization, and the activation of protein kinases. Two transcript variants encoding different isoforms have been found for this gene. (provided by R…	Function: Plasma membrane-associated small GTPase which cycles between active GTP-bound and inactive GDP-bound states. In its active state, binds to a variety of effector proteins to regulate cellular responses such as secretory processes, phagocytosis of apoptotic cells, epithelial cell polarization and growth-factor induced formation of membrane ruffles. Rac1 p21/rho GDI heterodimer is the acti…	Cancer |Atherosclerosis |Hypertension	SwissProt: P63000	SwissProt: P63000 # Isoform B has an accelerated GEF-independent GDP/GTP exchange and an impaired GTP hydrolysis, which is restored partially by GTPase-activating proteins. It is able to bind to the GTPase-binding domain of PAK but not full-length PAK in a GTP-dependent manner, suggesting that the insertion does not completely abolish effector interaction	GO:0000166#nucleotide binding && parent = molecular_function && evidence = && qual = && pmids = |GO:0001891#phagocytic cup && parent = cellular_component && evidence = IEA && qual = - && pmids = |GO:0002093#auditory receptor cell morphogenesis && parent = biological_process && evidence = IEA && qual = - && pmids = |GO:0003382#epithelial cell morphogenesis && parent = biological_process && evidenc…	9801
RAI14	retinoic acid induced 14	ankyrin repeat and coiled-coil structure-containing protein | retinoic acid-induced protein 14 | Retinoic acid-induced protein 14 | NORPEG | retinoic acid induced 14 | Novel retinal pigment epithelial cell protein |ankycorbin | RAI13 | Ankyrin repeat and coiled-coil structure-containing protein | novel retinal pigment epithelial cell protein | KIAA1334 | DKFZp564G013				SwissProt: Q9P0K7		GO:0005515#protein binding && parent = molecular_function && evidence = && qual = && pmids = |GO:0005737#cytoplasm && parent = cellular_component && evidence = && qual = && pmids = |GO:0005739#mitochondrion && parent = cellular_component && evidence = IEA && qual = - && pmids = |GO:0005856#cytoskeleton && parent = cellular_component && evidence = IEA && qual = - && pmids = |GO:0005938#cell cortex…	14873
RECK	reversion-inducing-cysteine-rich protein with kazal motifs	reversion-inducing-cysteine-rich protein with kazal motifs | Suppressor of tumorigenicity 15 protein | hRECK | suppressor of tumorigenicity 15 protein | ST15 | reversion-inducing cysteine-rich protein with Kazal motifs | suppression of tumorigenicity 5 (reversion-inducing-cysteine-rich protein with kazal motifs) |membrane-anchored glycoprotein (metastasis and invasion) | suppression of tumorigeni…	The protein encoded by this gene is a cysteine-rich, extracellular protein with protease inhibitor-like domains whose expression is suppressed strongly in many tumors and cells transformed by various kinds of oncogenes. In normal cells, this membrane-anchored glycoprotein may serve as a negative regulator for matrix metalloproteinase-9, a key enzyme involved in tumor invasion and metastasis. (pro…	Function: Negatively regulates matrix metalloproteinase-9 (MMP-9) by suppressing MMP-9 secretion and by direct inhibition of its enzymatic activity. RECK down-regulation by oncogenic signals may facilitate tumor invasion and metastasis. Appears to also regulate MMP-2 and MT1-MMP, which are involved in cancer progression	Cancer |Nasopharyngitis	SwissProt: O95980	SwissProt: O95980 # Negatively regulates matrix metalloproteinase-9 (MMP-9) by suppressing MMP-9 secretion and by direct inhibition of its enzymatic activity. RECK down-regulation by oncogenic signals may facilitate tumor invasion and metastasis. Appears to also regulate MMP-2 and MT1-MMP, which are involved in cancer progression	GO:0000300#peripheral to membrane of membrane fraction && parent = cellular_component && evidence = && qual = && pmids = |GO:0001955#blood vessel maturation && parent = biological_process && evidence = IEA && qual = - && pmids = |GO:0004866#endopeptidase inhibitor activity && parent = molecular_function && evidence = IDA && qual = - && pmids = 9789069|GO:0004867#serine-type endopeptidase inhibito…	11345
RELA	v-rel reticuloendotheliosis viral oncogene homolog A (avian)	nuclear factor of kappa light polypeptide gene enhancer in B-cells 3 | p65 |NF-kappa-B p65delta3 | transcription factor p65 | NFKB3 | Nuclear factor of kappa light polypeptide gene enhancer in B-cells 3 | v-rel reticuloendotheliosis viral oncogene homolog A (avian) | Nuclear factor NF-kappa-B p65 subunit | nuclear factor NF-kappa-B p65 subunit	NF-kappa-B is a ubiquitous transcription factor involved in several biological processes. It is held in the cytoplasm in an inactive state by specific inhibitors. Upon degradation of the inhibitor, NF-kappa-B moves to the nucleus and activates transcription of specific genes. NF-kappa-B is composed of NFKB1 or NFKB2 bound to either REL, RELA, or RELB. The most abundant form of NF-kappa-B is NFKB1…	Function: NF-kappa-B is a pleiotropic transcription factor present in almost all cell types and is the endpoint of a series of signal transduction events that are initiated by a vast array of stimuli related to many biological processes such as inflammation, immunity, differentiation, cell growth, tumorigenesis and apoptosis. NF-kappa-B is a homo- or heterodimeric complex formed by the Rel-like d…	Cancer	SwissProt: Q04206	SwissProt: Q04206 # NF-kappa-B is a pleiotropic transcription factor present in almost all cell types and is the endpoint of a series of signal transduction events that are initiated by a vast array of stimuli related to many biological processes such as inflammation, immunity, differentiation, cell growth, tumorigenesis and apoptosis. NF-kappa-B is a homo- or heterodimeric complex formed by the …	GO:0001889#liver development && parent = biological_process && evidence = && qual = && pmids = |GO:0001942#hair follicle development && parent = biological_process && evidence = && qual = && pmids = |GO:0002224#toll-like receptor signaling pathway && parent = biological_process && evidence = TAS && qual = - && pmids = |GO:0002755#MyD88-dependent toll-like receptor signaling pathway && parent = bi…	9955
REV1	REV1, polymerase (DNA directed)	REV1, polymerase (DNA directed) | REV1 (yeast homolog)- like | Rev1-like terminal deoxycytidyl transferase | REV1 homolog (S. cerevisiae) | REV1- like | REV1-like (yeast) | AIBP80 | REV1 homolog | rev1-like terminal deoxycytidyl transferase |DNA repair protein REV1 | alpha integrin-binding protein 80 | REV1L | Alpha integrin-binding protein 80 |EC 2.7.7.-	This gene encodes a protein with similarity to the S. cerevisiae mutagenesis protein Rev1. The Rev1 proteins contain a BRCT domain, which is important in protein-protein interactions. A suggested role for the human Rev1-like protein is as a scaffold that recruits DNA polymerases involved in translesion synthesis (TLS) of damaged DNA. Two alternatively spliced transcript variants that encode diffe…	Function: Deoxycytidyl transferase involved in DNA repair. Transfers a dCMP residue from dCTP to the 3'-end of a DNA primer in a template-dependent reaction. May assist in the first step in the bypass of abasic lesions by the insertion of a nucleotide opposite the lesion. Required for normal induction of mutations by physical and chemical agents	Brucellosis |Xeroderma pigmentosum |Denture stomatitis	SwissProt: Q9UBZ9	SwissProt: Q9UBZ9 # Deoxycytidyl transferase involved in DNA repair. Transfers a dCMP residue from dCTP to the 3'-end of a DNA primer in a template-dependent reaction. May assist in the first step in the bypass of abasic lesions by the insertion of a nucleotide opposite the lesion. Required for normal induction of mutations by physical and chemical agents	GO:0000287#magnesium ion binding && parent = molecular_function && evidence = IEA && qual = - && pmids = |GO:0003684#damaged DNA binding && parent = molecular_function && evidence = IEA && qual = - && pmids = |GO:0003887#DNA-directed DNA polymerase activity && parent = molecular_function && evidence = TAS && qual = - && pmids = |GO:0005515#protein binding && parent = molecular_function && evidenc…	14060
ROS1	c-ros oncogene 1 , receptor tyrosine kinase	v-ros UR2 sarcoma virus oncogene homolog 1 | transmembrane tyrosine-specific protein kinase |proto-oncogene c-Ros | proto-oncogene c-Ros-1 | v-ros UR2 sarcoma virus oncogene homolog 1 (avian) | c-ros-1 | Receptor tyrosine kinase c-ros oncogene 1 | Proto-oncogene c-Ros-1 | Proto-oncogene c-Ros | proto-oncogene tyrosine-protein kinase ROS | c-Ros receptor tyrosine kinase | ROS | v-ros avian UR2 sar…	This proto-oncogene, highly-expressed in a variety of tumor cell lines, belongs to the sevenless subfamily of tyrosine kinase insulin receptor genes. The protein encoded by this gene is a type I integral membrane protein with tyrosine kinase activity. The protein may function as a growth or differentiation factor receptor. (provided by RefSeq, Jul 2008)	Function: Orphan receptor tyrosine kinase (RTK) that plays a role in epithelial cell differentiation and regionalization of the proximal epididymal epithelium. May activate several downstream signaling pathways related to cell differentiation, proliferation, growth and survival including the PI3 kinase-mTOR signaling pathway. Mediates the phosphorylation of PTPN11, an activator of this pathway. M…	Renal oncocytoma	SwissProt: P08922	SwissProt: P08922 # Orphan receptor tyrosine kinase (RTK) that plays a role in epithelial cell differentiation and regionalization of the proximal epididymal epithelium. May activate several downstream signaling pathways related to cell differentiation, proliferation, growth and survival including the PI3 kinase-mTOR signaling pathway. Mediates the phosphorylation of PTPN11, an activator of this …	GO:0000166#nucleotide binding && parent = molecular_function && evidence = && qual = && pmids = |GO:0002066#columnar/cuboidal epithelial cell development && parent = biological_process && evidence = ISS && qual = - && pmids = |GO:0004672#protein kinase activity && parent = molecular_function && evidence = && qual = && pmids = |GO:0004713#protein tyrosine kinase activity && parent = molecular_func…	10261
RPS2	ribosomal protein S2	ribosomal protein S2 | 40S ribosomal protein S4 |40S ribosomal protein S2 | RPS4 | S2 | OK/KNS-cl.6 | Protein LLRep3 | LLREP3 | protein LLRep3	Ribosomes, the organelles that catalyze protein synthesis, consist of a small 40S subunit and a large 60S subunit. Together these subunits are composed of 4 RNA species and approximately 80 structurally distinct proteins. This gene encodes a ribosomal protein that is a component of the 40S subunit. The protein belongs to the S5P family of ribosomal proteins. It is located in the cytoplasm. This g…		Diamond-Blackfan anemia	SwissProt: P15880		GO:0000184#nuclear-transcribed mRNA catabolic process, nonsense-mediated decay && parent = biological_process && evidence = TAS && qual = - && pmids = |GO:0003723#RNA binding && parent = molecular_function && evidence = IEA && qual = - && pmids = |GO:0003735#structural constituent of ribosome && parent = molecular_function && evidence = IDA && qual = - && pmids = 15883184|GO:0005515#protein bindi…	10404
RPS23	ribosomal protein S23	ribosomal protein S23 | S23 | homolog of yeast ribosomal protein S28 |40S ribosomal protein S23	Ribosomes, the organelles that catalyze protein synthesis, consist of a small 40S subunit and a large 60S subunit. Together these subunits are composed of 4 RNA species and approximately 80 structurally distinct proteins. This gene encodes a ribosomal protein that is a component of the 40S subunit. The protein belongs to the S12P family of ribosomal proteins. It is located in the cytoplasm. The p…		Pasteurellosis |Diamond-Blackfan anemia	SwissProt: P62266		GO:0000184#nuclear-transcribed mRNA catabolic process, nonsense-mediated decay && parent = biological_process && evidence = TAS && qual = - && pmids = |GO:0003674#molecular_function && parent = molecular_function && evidence = ND && qual = - && pmids = |GO:0003735#structural constituent of ribosome && parent = molecular_function && evidence = IEA && qual = - && pmids = |GO:0005515#protein binding…	10410
RPS25	ribosomal protein S25	ribosomal protein S25 | S25 |40S ribosomal protein S25	Ribosomes, the organelles that catalyze protein synthesis, consist of a small 40S subunit and a large 60S subunit. Together these subunits are composed of 4 RNA species and approximately 80 structurally distinct proteins. This gene encodes a ribosomal protein that is a component of the 40S subunit. The protein belongs to the S25E family of ribosomal proteins. It is located in the cytoplasm. As is…		Diamond-Blackfan anemia	SwissProt: P62851		GO:0000028#ribosomal small subunit assembly && parent = biological_process && evidence = IEA && qual = - && pmids = |GO:0000184#nuclear-transcribed mRNA catabolic process, nonsense-mediated decay && parent = biological_process && evidence = TAS && qual = - && pmids = |GO:0003723#RNA binding && parent = molecular_function && evidence = NAS && qual = - && pmids = 10050887|GO:0003735#structural cons…	10413
RPS3	ribosomal protein S3	FLJ26283 | FLJ27450 | S3 |40S ribosomal protein S3 | MGC87870 | ribosomal protein S3 | IMR-90 ribosomal protein S3	Ribosomes, the organelles that catalyze protein synthesis, consist of a small 40S subunit and a large 60S subunit. Together these subunits are composed of 4 RNA species and approximately 80 structurally distinct proteins. This gene encodes a ribosomal protein that is a component of the 40S subunit, where it forms part of the domain where translation is initiated. The protein belongs to the S3P fa…		Eumycotic mycetoma	SwissProt: P23396		GO:0000184#nuclear-transcribed mRNA catabolic process, nonsense-mediated decay && parent = biological_process && evidence = TAS && qual = - && pmids = |GO:0003684#damaged DNA binding && parent = molecular_function && evidence = IDA && qual = - && pmids = 16737853|GO:0003723#RNA binding && parent = molecular_function && evidence = && qual = && pmids = |GO:0003729#mRNA binding && parent = molecular…	10420
SCG2	secretogranin II	Chromogranin-C | secretoneurin | secretogranin-2 | chromogranin-C |EM66 | SN | CHGC | Secretogranin II | secretogranin II | SgII	The protein encoded by this gene is a member of the chromogranin/secretogranin family of neuroendocrine secretory proteins. Studies in rodents suggest that the full-length protein, secretogranin II, is involved in the packaging or sorting of peptide hormones and neuropeptides into secretory vesicles. The full-length protein is cleaved to produce the active peptide secretoneurin, which exerts chem…	Function: Secretogranin-2 is a neuroendocrine secretory granule protein, which is the precursor for biologically active peptides		SwissProt: P13521	SwissProt: P13521 # Secretogranin-2 is a neuroendocrine secretory granule protein, which is the precursor for biologically active peptides	GO:0000165#MAPK cascade && parent = biological_process && evidence = IDA && qual = - && pmids = 14970115|GO:0001525#angiogenesis && parent = biological_process && evidence = IDA && qual = - && pmids = 14970115|GO:0001937#negative regulation of endothelial cell proliferation && parent = biological_process && evidence = TAS && qual = - && pmids = 9473216|GO:0001938#positive regulation of endothelia…	10575
SERINC2	serine incorporator 2	PRO0899 | Tumor differentially expressed protein 2-like | serine incorporator 2 | FKSG84 | TDE2 | TDE2L | tumor differentially expressed 2-like |tumor differentially expressed protein 2				SwissProt: Q96SA4		GO:0016020#membrane && parent = cellular_component && evidence = && qual = && pmids = |GO:0016021#integral to membrane && parent = cellular_component && evidence = IEA && qual = - && pmids =	23231
SERPINA1	serpin peptidase inhibitor, clade A (alpha-1 antiproteinase, antitrypsin), member 1	serine (or cysteine) proteinase inhibitor, clade A, member 1 | protease inhibitor 1 (anti-elastase), alpha-1-antitrypsin | alpha-1-antitrypsin | alpha-1-antiproteinase | A1A | Alpha-1-antiproteinase | PI | serpin A1 | serpin peptidase inhibitor, clade A (alpha-1 antiproteinase, antitrypsin), member 1 | Serpin A1 | Alpha-1 protease inhibitor | alpha-1-antitrypsin null | A1AT |PRO2275 | AAT | serin…	The protein encoded by this gene is secreted and is a serine protease inhibitor whose targets include elastase, plasmin, thrombin, trypsin, chymotrypsin, and plasminogen activator. Defects in this gene can cause emphysema or liver disease. Several transcript variants encoding the same protein have been found for this gene. (provided by RefSeq, Jul 2008)	Function: Inhibitor of serine proteases. Its primary target is elastase, but it also has a moderate affinity for plasmin and thrombin. Irreversibly inhibits trypsin, chymotrypsin and plasminogen activator. The aberrant form inhibits insulin-induced NO synthesis in platelets, decreases coagulation time and has proteolytic activity against insulin and plasmin|Function: Short peptide from AAT (SPAAT…	Alpha 1-antitrypsin deficiency |Chronic obstructive pulmonary disease |Liver disease |Cystic fibrosis |protein-losing enteropathy |Bronchitis |Panniculitis |Acute pancreatitis |Cutaneous solitary mastocytoma |Vasculitis	SwissProt: P01009	SwissProt: P01009 # Short peptide from AAT (SPAAT) is a reversible chymotrypsin inhibitor. It also inhibits elastase, but not trypsin. Its major physiological function is the protection of the lower respiratory tract against proteolytic destruction by human leukocyte elastase (HLE)	GO:0001666#response to hypoxia && parent = biological_process && evidence = IEA && qual = - && pmids = |GO:0002020#protease binding && parent = molecular_function && evidence = IPI && qual = - && pmids = 15853774|GO:0002576#platelet degranulation && parent = biological_process && evidence = TAS && qual = - && pmids = |GO:0004866#endopeptidase inhibitor activity && parent = molecular_function && e…	8941
AGT	angiotensinogen (serpin peptidase inhibitor, clade A, member 8)	SERPINA8 | serpin A8 | angiotensin II | serine (or cysteine) proteinase inhibitor | angiotensin I | angiotensinogen (serpin peptidase inhibitor, clade A, member 8) | alpha-1 antiproteinase, antitrypsin | Serpin A8 | pre-angiotensinogen | angiotensinogen |ANHU	The protein encoded by this gene, pre-angiotensinogen or angiotensinogen precursor, is expressed in the liver and is cleaved by the enzyme renin in response to lowered blood pressure. The resulting product, angiotensin I, is then cleaved by angiotensin converting enzyme (ACE) to generate the physiologically active enzyme angiotensin II. The protein is involved in maintaining blood pressure and in…	Function: Essential component of the renin-angiotensin system (RAS), a potent regulator of blood pressure, body fluid and electrolyte homeostasis. In response to lowered blood pressure, the enzyme renin cleaves angiotensinogen to produce angiotensin-1 (angiotensin 1-10). Angiotensin-1 is a substrate of ACE (angiotensin converting enzyme) that removes a dipeptide to yield the physiologically activ…	Hypertension |Heart disease |Kidney disease |Diabetes mellitus |Hyperaldosteronism |Atherosclerosis |Cerebrovascular accident	SwissProt: P01019	SwissProt: P01019 # Angiotensin 1-7 is a ligand for the G-protein coupled receptor MAS1 (By similarity). Has vasodilator and antidiuretic effects (By similarity). Has an antithrombotic effect that involves MAS1-mediated release of nitric oxide from platelets (By similarity)	GO:0001543#ovarian follicle rupture && parent = biological_process && evidence = IEA && qual = - && pmids = |GO:0001558#regulation of cell growth && parent = biological_process && evidence = NAS && qual = - && pmids = 17159080|GO:0001568#blood vessel development && parent = biological_process && evidence = IEA && qual = - && pmids = |GO:0001658#branching involved in ureteric bud morphogenesis && …	333
SERTAD2	SERTA domain containing 2	transcriptional regulator interacting with the PHS-bromodomain 2 | KIAA0127 | SERTA domain containing 2 | transcriptional regulator interacting with the PHD-bromodomain 2 | Transcriptional regulator interacting with the PHD-bromodomain 2 |SERTA domain-containing protein 2 | TRIP-Br2 | Sei-2		Function: Acts at E2F-responsive promoters to integrate signals provided by PHD- and/or bromodomain-containing transcription factors (By similarity)		SwissProt: Q14140	SwissProt: Q14140 # Acts at E2F-responsive promoters to integrate signals provided by PHD- and/or bromodomain-containing transcription factors (By similarity)	GO:0003713#transcription coactivator activity && parent = molecular_function && evidence = IEA && qual = - && pmids = |GO:0005515#protein binding && parent = molecular_function && evidence = && qual = && pmids = |GO:0005634#nucleus && parent = cellular_component && evidence = IDA && qual = - && pmids = 16098148|GO:0005737#cytoplasm && parent = cellular_component && evidence = IDA && qual = - && p…	30784
SF3B5	splicing factor 3b, subunit 5, 10kDa	SF3b5 | SF3B10 | splicing factor 3b, subunit 5, 10kDa | SF3b10 |pre-mRNA-splicing factor SF3b 10 kDa subunit | Pre-mRNA-splicing factor SF3b 10 kDa subunit | Ysf3 | MGC3133 | splicing factor 3B subunit 5				SwissProt: Q9BWJ5		GO:0000398#nuclear mRNA splicing, via spliceosome && parent = biological_process && evidence = TAS && qual = - && pmids = |GO:0005634#nucleus && parent = cellular_component && evidence = IDA && qual = - && pmids = 11256614|GO:0005654#nucleoplasm && parent = cellular_component && evidence = TAS && qual = - && pmids = |GO:0005689#U12-type spliceosomal complex && parent = cellular_component && evide…	21083
SHC1	SHC (Src homology 2 domain containing) transforming protein 1	SHC | SHCA | SH2 domain protein C1 |SHC-transforming protein 1 | SHC-transforming protein 3 | SHC (Src homology 2 domain containing) transforming protein 1 | p66 | SHC (Src homology 2 domain-containing) transforming protein 1 | SHC-transforming protein A | Src homology 2 domain-containing-transforming protein C1	This gene encodes three main isoforms that differ in activities and subcellular location. While all three are adapter proteins in signal transduction pathways, the longest (p66Shc) may be involved in regulating life span and the effects of reactive oxygen species. The other two isoforms, p52Shc and p46Shc, link activated receptor tyrosine kinases to the Ras pathway by recruitment of the GRB2/SOS …	Function: Signaling adapter that couples activated growth factor receptors to signaling pathways. Participates in a signaling cascade initiated by activated KIT and KITLG/SCF. Isoform p46Shc and isoform p52Shc, once phosphorylated, couple activated receptor tyrosine kinases to Ras via the recruitment of the GRB2/SOS complex and are implicated in the cytoplasmic propagation of mitogenic signals. I…	Vesiculitis |Suppurative lymphadenitis	SwissProt: P29353	SwissProt: P29353 # Signaling adapter that couples activated growth factor receptors to signaling pathways. Participates in a signaling cascade initiated by activated KIT and KITLG/SCF. Isoform p46Shc and isoform p52Shc, once phosphorylated, couple activated receptor tyrosine kinases to Ras via the recruitment of the GRB2/SOS complex and are implicated in the cytoplasmic propagation of mitogenic …	GO:0000165#MAPK cascade && parent = biological_process && evidence = IDA && qual = - && pmids = 14676841|GO:0000187#activation of MAPK activity && parent = biological_process && evidence = IDA && qual = - && pmids = 14676841|GO:0001525#angiogenesis && parent = biological_process && evidence = IEA && qual = - && pmids = |GO:0001666#response to hypoxia && parent = biological_process && evidence = I…	10840
SLC30A3	solute carrier family 30 (zinc transporter), member 3	znT-3 | ZnT-3 | Solute carrier family 30 member 3 | zinc transporter 3 | solute carrier family 30 (zinc transporter), member 3 | zinc transporter ZnT-3 | ZNT3 |solute carrier family 30 member 3		Function: Involved in accumulation of zinc in synaptic vesicles (By similarity)	Borna disease	SwissProt: Q99726	SwissProt: Q99726 # Involved in accumulation of zinc in synaptic vesicles (By similarity)	GO:0005624#membrane fraction && parent = cellular_component && evidence = && qual = && pmids = |GO:0005768#endosome && parent = cellular_component && evidence = TAS && qual = - && pmids = 8962159|GO:0005770#late endosome && parent = cellular_component && evidence = IDA && qual = - && pmids = 17349999|GO:0005887#integral to plasma membrane && parent = cellular_component && evidence = TAS && qual =…	11014
SMAD3	SMAD family member 3	Mothers against DPP homolog 3 | Smad3 | SMAD, mothers against DPP homolog 3 | hSMAD3 | hMAD-3 | mad3 | mothers against decapentaplegic homolog 3 | SMAD family member 3 | SMAD 3 | mad homolog JV15-2 | MADH3 | SMAD family member 3 | mothers against DPP homolog 3 | SMA- and MAD-related protein 3 | LDS1C | HsT17436 | JV15-2 | MAD, mothers against decapentaplegic homolog 3 | LDS3 | Mad3 | MAD homolog …	The protein encoded by this gene belongs to the SMAD, a family of proteins similar to the gene products of the Drosophila gene 'mothers against decapentaplegic' (Mad) and the C. elegans gene Sma. SMAD proteins are signal transducers and transcriptional modulators that mediate multiple signaling pathways. This protein functions as a transcriptional modulator activated by transforming growth factor…	Function: Receptor-regulated SMAD (R-SMAD) that is an intracellular signal transducer and transcriptional modulator activated by TGF-beta (transforming growth factor) and activin type 1 receptor kinases. Binds the TRE element in the promoter region of many genes that are regulated by TGF-beta and, on formation of the SMAD3/SMAD4 complex, activates transcription. Also can form a SMAD3/SMAD4/JUN/FO…	Ureteral obstruction |Cancer |Pulmonary fibrosis |Peyronie's disease |Systemic scleroderma |Idiopathic pulmonary fibrosis	SwissProt: P84022	SwissProt: P84022 # Receptor-regulated SMAD (R-SMAD) that is an intracellular signal transducer and transcriptional modulator activated by TGF-beta (transforming growth factor) and activin type 1 receptor kinases. Binds the TRE element in the promoter region of many genes that are regulated by TGF-beta and, on formation of the SMAD3/SMAD4 complex, activates transcription. Also can form a SMAD3/SM…	GO:0000122#negative regulation of transcription from RNA polymerase II promoter && parent = biological_process && evidence = TAS && qual = - && pmids = |GO:0000987#core promoter proximal region sequence-specific DNA binding && parent = molecular_function && evidence = IDA && qual = - && pmids = 18832382|GO:0000988#protein binding transcription factor activity && parent = molecular_function && evi…	6769
SMAD4	SMAD family member 4	MYHRS | MADH4 | SMAD family member 4 | SMAD 4 | MAD, mothers against decapentaplegic homolog 4 (Drosophila) | deleted in pancreatic carcinoma locus 4 | hSMAD4 | Deletion target in pancreatic carcinoma 4 | SMAD family member 4 | SMAD, mothers against DPP homolog 4 (Drosophila) | Smad4 | JIP | mothers against decapentaplegic, Drosophila, homolog of, 4 | mothers against decapentaplegic homolog 4 | D…	This gene encodes a member of the Smad family of signal transduction proteins. Smad proteins are phosphorylated and activated by transmembrane serine-threonine receptor kinases in response to TGF-beta signaling. The product of this gene forms homomeric complexes and heteromeric complexes with other activated Smad proteins, which then accumulate in the nucleus and regulate the transcription of tar…	Function: Common SMAD (co-SMAD) is the coactivator and mediator of signal transduction by TGF-beta (transforming growth factor). Component of the heterotrimeric SMAD2/SMAD3-SMAD4 complex that forms in the nucleus and is required for the TGF-mediated signaling. Promotes binding of the SMAD2/SMAD4/FAST-1 complex to DNA and provides an activation function required for SMAD1 or SMAD2 to stimulate tra…	Pancreatic cancer |Carcinoma |Colorectal cancer |Hereditary hemorrhagic telangiectasia |Adenoma |Peutz-Jeghers syndrome |Familial adenomatous polyposis |Bannayan-Riley-Ruvalcaba syndrome	SwissProt: Q13485	SwissProt: Q13485 # Common SMAD (co-SMAD) is the coactivator and mediator of signal transduction by TGF-beta (transforming growth factor). Component of the heterotrimeric SMAD2/SMAD3-SMAD4 complex that forms in the nucleus and is required for the TGF-mediated signaling. Promotes binding of the SMAD2/SMAD4/FAST-1 complex to DNA and provides an activation function required for SMAD1 or SMAD2 to sti…	GO:0000122#negative regulation of transcription from RNA polymerase II promoter && parent = biological_process && evidence = TAS && qual = - && pmids = |GO:0000987#core promoter proximal region sequence-specific DNA binding && parent = molecular_function && evidence = IDA && qual = - && pmids = 18832382|GO:0000988#protein binding transcription factor activity && parent = molecular_function && evi…	6770
SOD1	superoxide dismutase 1, soluble	homodimer |Cu,Zn superoxide dismutase, EC 1.15.1.1. | SOD, soluble | Superoxide dismutase 1 | superoxide dismutase, cystolic | ALS1 | ALS | indophenoloxidase A | SOD | amyotrophic lateral sclerosis 1 (adult) | superoxide dismutase 1, soluble | Cu/Zn superoxide dismutase | superoxide dismutase [Cu-Zn] | IPOA | hSod1 |EC 1.15.1.1	The protein encoded by this gene binds copper and zinc ions and is one of two isozymes responsible for destroying free superoxide radicals in the body. The encoded isozyme is a soluble cytoplasmic protein, acting as a homodimer to convert naturally-occuring but harmful superoxide radicals to molecular oxygen and hydrogen peroxide. The other isozyme is a mitochondrial protein. Mutations in this ge…	Function: Destroys radicals which are normally produced within the cells and which are toxic to biological systems	Amyotrophic lateral sclerosis	SwissProt: P00441	SwissProt: P00441 # Destroys radicals which are normally produced within the cells and which are toxic to biological systems	GO:0000187#activation of MAPK activity && parent = biological_process && evidence = ISS && qual = - && pmids = |GO:0000302#response to reactive oxygen species && parent = biological_process && evidence = && qual = && pmids = |GO:0000303#response to superoxide && parent = biological_process && evidence = IDA && qual = - && pmids = 16790527|GO:0001541#ovarian follicle development && parent = biolog…	11179
SP1	Sp1 transcription factor	Sp1 transcription factor |specificity protein 1 | TSFP1 | transcription factor Sp1	The protein encoded by this gene is a zinc finger transcription factor that binds to GC-rich motifs of many promoters. The encoded protein is involved in many cellular processes, including cell differentiation, cell growth, apoptosis, immune responses, response to DNA damage, and chromatin remodeling. Post-translational modifications such as phosphorylation, acetylation, glycosylation, and proteo…	Function: Transcription factor that can activate or repress transcription in response to physiological and pathological stimuli. Binds with high affinity to GC-rich motifs and regulates the expression of a large number of genes involved in a variety of processes such as cell growth, apoptosis, differentiation and immune responses. Highly regulated by post-translational modifications (phosphorylat…	Cancer	SwissProt: P08047	SwissProt: P08047 # Transcription factor that can activate or repress transcription in response to physiological and pathological stimuli. Binds with high affinity to GC-rich motifs and regulates the expression of a large number of genes involved in a variety of processes such as cell growth, apoptosis, differentiation and immune responses. Highly regulated by post-translational modifications (ph…	GO:0000978#RNA polymerase II core promoter proximal region sequence-specific DNA binding && parent = molecular_function && evidence = ISS && qual = - && pmids = |GO:0000979#RNA polymerase II core promoter sequence-specific DNA binding && parent = molecular_function && evidence = IEA && qual = - && pmids = |GO:0000987#core promoter proximal region sequence-specific DNA binding && parent = molecula…	11205
SPG11	spastic paraplegia 11 (autosomal recessive)	spatacsin | FLJ21439 |colorectal carcinoma-associated protein | spastic paraplegia 11 protein | KIAA1840 | spastic paraplegia 11 (autosomal recessive) | Spastic paraplegia 11 protein | Colorectal carcinoma-associated protein	The protein encoded by this gene is a potential transmembrane protein that is phosphorylated upon DNA damage. Defects in this gene are a cause of spastic paraplegia type 11 (SPG11). Multiple transcript variants encoding different isoforms have been found for this gene. (provided by RefSeq, May 2009)		Paraplegia |Intellectual disability |Optic atrophy	SwissProt: Q96JI7		GO:0005515#protein binding && parent = molecular_function && evidence = IPI && qual = - && pmids = |GO:0005634#nucleus && parent = cellular_component && evidence = && qual = && pmids = |GO:0005730#nucleolus && parent = cellular_component && evidence = IDA && qual = - && pmids = 18029348|GO:0005737#cytoplasm && parent = cellular_component && evidence = IDA && qual = - && pmids = 18029348|GO:000582…	11226
SPRED1	sprouty-related, EVH1 domain containing 1	sprouty-related, EVH1 domain containing 1 | suppressor of Ras/MAPK activation |spred-1 | sprouty-related, EVH1 domain-containing protein 1 | FLJ33903 | Spred-1 | hSpred1 | NFLS	The protein encoded by this gene is a member of the Sprouty family of proteins and is phosphorylated by tyrosine kinase in response to several growth factors. The encoded protein can act as a homodimer or as a heterodimer with SPRED2 to regulate activation of the MAP kinase cascade. Defects in this gene are a cause of neurofibromatosis type 1-like syndrome (NFLS). (provided by RefSeq, Jul 2008)	Function: Tyrosine kinase substrate that inhibits growth-factor-mediated activation of MAP kinase. Negatively regulates hematopoiesis of bone marrow (By similarity)	Optic disk drusen |Neurofibromatosis	SwissProt: Q7Z699	SwissProt: Q7Z699 # Tyrosine kinase substrate that inhibits growth-factor-mediated activation of MAP kinase. Negatively regulates hematopoiesis of bone marrow (By similarity)	GO:0000188#inactivation of MAPK activity && parent = biological_process && evidence = ISS && qual = - && pmids = |GO:0005173#stem cell factor receptor binding && parent = molecular_function && evidence = ISS && qual = - && pmids = |GO:0005515#protein binding && parent = molecular_function && evidence = IPI && qual = - && pmids = 19389623|GO:0005634#nucleus && parent = cellular_component && eviden…	20249
SPRY1	sprouty homolog 1, antagonist of FGF signaling (Drosophila)	hSPRY1 | spry-1 | sprouty, Drosophila, homolog of, 1 (antagonist of FGF signaling) |protein sprouty homolog 1 | Spry-1 | sprouty homolog 1, antagonist of FGF signaling (Drosophila) | sprouty (Drosophila) homolog 1 (antagonist of FGF signaling)		Function: May function as an antagonist of fibroblast growth factor (FGF) pathways and may negatively modulate respiratory organogenesis		SwissProt: O43609	SwissProt: O43609 # May function as an antagonist of fibroblast growth factor (FGF) pathways and may negatively modulate respiratory organogenesis	GO:0001656#metanephros development && parent = biological_process && evidence = IEA && qual = - && pmids = |GO:0001657#ureteric bud development && parent = biological_process && evidence = IEA && qual = - && pmids = |GO:0001759#organ induction && parent = biological_process && evidence = IEA && qual = - && pmids = |GO:0005515#protein binding && parent = molecular_function && evidence = && qual = …	11269
SPRY2	sprouty homolog 2 (Drosophila)	Spry-2 |protein sprouty homolog 2 | sprouty 2 | spry-2 | sprouty (Drosophila) homolog 2 | sprouty homolog 2 (Drosophila) | hSPRY2	This gene encodes a protein belonging to the sprouty family. The encoded protein contains a carboxyl-terminal cysteine-rich domain essential for the inhibitory activity on receptor tyrosine kinase signaling proteins and is required for growth factor stimulated translocation of the protein to membrane ruffles. In primary dermal endothelial cells this gene is transiently upregulated in response to …	Function: May function as an antagonist of fibroblast growth factor (FGF) pathways and may negatively modulate respiratory organogenesis		SwissProt: O43597	SwissProt: O43597 # May function as an antagonist of fibroblast growth factor (FGF) pathways and may negatively modulate respiratory organogenesis	GO:0005515#protein binding && parent = molecular_function && evidence = IPI && qual = - && pmids = |GO:0005737#cytoplasm && parent = cellular_component && evidence = && qual = && pmids = |GO:0005829#cytosol && parent = cellular_component && evidence = TAS && qual = - && pmids = |GO:0005856#cytoskeleton && parent = cellular_component && evidence = && qual = && pmids = |GO:0005874#microtubule && pa…	11270
STAG3L2	stromal antigen 3-like 2	stromal antigen 3-like 2 | STAG3L3 | MGC131759 | Stromal antigen 3-like protein 2 |STAG3L1				SwissProt: P0CL84		GO:0005634#nucleus && parent = cellular_component && evidence = IEA && qual = - && pmids =	33886
STARD10	StAR-related lipid transfer (START) domain containing 10	CGI-52 | StAR-related lipid transfer (START) domain containing 10 | StAR-related lipid transfer protein 10 | START domain-containing protein 10 | stAR-related lipid transfer protein 10 | Antigen NY-CO-28 | StARD10 | PCTP2 | START domain containing 10 | NY-CO-28 | Serologically defined colon cancer antigen 28 | SDCCAG28 |PCTP-like protein | antigen NY-CO-28 | PCTP-L | serologically defined colon c…		Function: May play specific roles in sperm maturation or fertilization (By similarity)		SwissProt: Q9Y365	SwissProt: Q9Y365 # May play specific roles in sperm maturation or fertilization (By similarity)		10666
STAT1	signal transducer and activator of transcription 1, 91kDa	STAT91 | signal transducer and activator of transcription 1-alpha/beta | signal transducer and activator of transcription-1 |CANDF7 | ISGF-3 | signal transducer and activator of transcription 1, 91kD | transcription factor ISGF-3 components p91/p84 | signal transducer and activator of transcription 1, 91kDa | Transcription factor ISGF-3 components p91/p84	The protein encoded by this gene is a member of the STAT protein family. In response to cytokines and growth factors, STAT family members are phosphorylated by the receptor associated kinases, and then form homo- or heterodimers that translocate to the cell nucleus where they act as transcription activators. This protein can be activated by various ligands including interferon-alpha, interferon-g…	Function: Signal transducer and transcription activator that mediates cellular responses to interferons (IFNs), cytokine KITLG/SCF and other cytokines and growth factors. Following type I IFN (IFN-alpha and IFN-beta) binding to cell surface receptors, signaling via protein kinases leads to activation of Jak kinases (TYK2 and JAK1) and to tyrosine phosphorylation of STAT1 and STAT2. The phosphoryl…	Cancer |Thanatophoric dysplasia |Hepatitis C |Achondroplasia |Multiple sclerosis |Hepatitis |Vascular disease |Arthritis	SwissProt: P42224	SwissProt: P42224 # Signal transducer and transcription activator that mediates cellular responses to interferons (IFNs), cytokine KITLG/SCF and other cytokines and growth factors. Following type I IFN (IFN-alpha and IFN-beta) binding to cell surface receptors, signaling via protein kinases leads to activation of Jak kinases (TYK2 and JAK1) and to tyrosine phosphorylation of STAT1 and STAT2. The …	GO:0000122#negative regulation of transcription from RNA polymerase II promoter && parent = biological_process && evidence = ISS && qual = - && pmids = |GO:0000979#RNA polymerase II core promoter sequence-specific DNA binding && parent = molecular_function && evidence = IDA && qual = - && pmids = |GO:0000983#RNA polymerase II core promoter sequence-specific DNA binding transcription factor activi…	11362
STAT3	signal transducer and activator of transcription 3 (acute-phase response factor)	Acute-phase response factor | signal transducer and activator of transcription 3 | APRF | HIES | signal transducer and activator of transcription 3 (acute-phase response factor) | acute-phase response factor |DNA-binding protein APRF	The protein encoded by this gene is a member of the STAT protein family. In response to cytokines and growth factors, STAT family members are phosphorylated by the receptor associated kinases, and then form homo- or heterodimers that translocate to the cell nucleus where they act as transcription activators. This protein is activated through phosphorylation in response to various cytokines and gr…	Function: Signal transducer and transcription activator that mediates cellular responses to interleukins, KITLG/SCF and other growth factors. May mediate cellular responses to activated FGFR1, FGFR2, FGFR3 and FGFR4. Binds to the interleukin-6 (IL-6)-responsive elements identified in the promoters of various acute-phase protein genes. Activated by IL31 through IL31RA	Cancer |Job's syndrome |Hematopoietic system disease |Vascular disease |Inflammatory bowel disease |Heart disease |Arthritis |Liver disease	SwissProt: P40763	SwissProt: P40763 # Signal transducer and transcription activator that mediates cellular responses to interleukins, KITLG/SCF and other growth factors. May mediate cellular responses to activated FGFR1, FGFR2, FGFR3 and FGFR4. Binds to the interleukin-6 (IL-6)-responsive elements identified in the promoters of various acute-phase protein genes. Activated by IL31 through IL31RA	GO:0000122#negative regulation of transcription from RNA polymerase II promoter && parent = biological_process && evidence = TAS && qual = - && pmids = 8675499|GO:0001659#temperature homeostasis && parent = biological_process && evidence = ISS && qual = - && pmids = |GO:0001754#eye photoreceptor cell differentiation && parent = biological_process && evidence = ISS && qual = - && pmids = |GO:00036…	11364
STX19	syntaxin 19	syntaxin-19 | MGC21382 | syntaxin 19				SwissProt: Q8N4C7		GO:0005484#SNAP receptor activity && parent = molecular_function && evidence = IEA && qual = - && pmids = |GO:0005515#protein binding && parent = molecular_function && evidence = && qual = && pmids = |GO:0005622#intracellular && parent = cellular_component && evidence = IEA && qual = - && pmids = |GO:0006886#intracellular protein transport && parent = biological_process && evidence = IEA && qual …	19300
STXBP2	syntaxin binding protein 2	Unc-18B | UNC18B | protein unc-18 homolog B | Hunc18b | syntaxin binding protein 2 | Protein unc-18 homolog 2 | protein unc-18 homolog 2 |MUNC18-2 | FHL5 | unc-18B | syntaxin-binding protein 2 | pp10122 | UNC18-2 | Protein unc-18 homolog B | Unc18-2	This gene encodes a member of the STXBP/unc-18/SEC1 family. These genes are conserved across species from yeast to man, and are believed to be involved in protein trafficking from the golgi apparatus to the plasma membrane. Mutations in this gene are associated with familial hemophagocytic lymphohistiocytosis. Alternatively spliced transcript variants encoding different isoforms have been noted f…	Function: Involved in intracellular vesicle trafficking and vesicle fusion with membranes. Contributes to the granule exocytosis machinery through interaction with soluble N-ethylmaleimide-sensitive factor attachment protein receptor (SNARE) proteins that regulate membrane fusion. Regulates cytotoxic granule exocytosis in natural killer (NK) cells	Hemophagocytic lymphohistiocytosis |Dysgammaglobulinemia	SwissProt: Q15833	SwissProt: Q15833 # Involved in intracellular vesicle trafficking and vesicle fusion with membranes. Contributes to the granule exocytosis machinery through interaction with soluble N-ethylmaleimide-sensitive factor attachment protein receptor (SNARE) proteins that regulate membrane fusion. Regulates cytotoxic granule exocytosis in natural killer (NK) cells	GO:0001909#leukocyte mediated cytotoxicity && parent = biological_process && evidence = IMP && qual = - && pmids = 19884660|GO:0005515#protein binding && parent = molecular_function && evidence = IPI && qual = - && pmids = 19804848|GO:0005737#cytoplasm && parent = cellular_component && evidence = && qual = && pmids = |GO:0005829#cytosol && parent = cellular_component && evidence = IDA && qual = -…	11445
TAGLN2	transgelin 2	HA1756 | transgelin 2 | SM22-alpha homolog |epididymis tissue protein Li 7e | KIAA0120 | Epididymis tissue protein Li 7e | transgelin-2	The protein encoded by this gene is a homolog of the protein transgelin, which is one of the earliest markers of differentiated smooth muscle. The function of this protein has not yet been determined. (provided by RefSeq, Jul 2008)			SwissProt: P37802		GO:0005515#protein binding && parent = molecular_function && evidence = IPI && qual = - && pmids = |GO:0005886#plasma membrane && parent = cellular_component && evidence = IDA && qual = - && pmids = 10942595|GO:0007517#muscle organ development && parent = biological_process && evidence = IEA && qual = - && pmids = |GO:0031965#nuclear membrane && parent = cellular_component && evidence = IDA && qu…	11554
TANK	TRAF family member-associated NFKB activator	TRAF family member-associated NF-kappa-B activator | TRAF-interacting protein | TRAF family member-associated NFKB activator | TRAF2 | ITRAF | I-TRAF	The TRAF (tumor necrosis factor receptor-associated factor) family of proteins associate with and transduce signals from members of the tumor necrosis factor receptor superfamily. The protein encoded by this gene is found in the cytoplasm and can bind to TRAF1, TRAF2, or TRAF3, thereby inhibiting TRAF function by sequestering the TRAFs in a latent state in the cytoplasm. For example, the protein …	Function: Acts as a regulator of TRAF function by maintaining them in a latent state. Overexpression inhibits TRAF2-mediated NF-kappa-B activation signaled by CD40, TNFR1 and TNFR2. Blocks TRAF2 binding to LMP1 and inhibits LMP1-mediated NF-kappa-B activation. May be involved in I-kappa-B-kinase (IKK) regulation; may function as an adapter for kinases such as TBK1 or IKBKE that can modulate IKK a…	Ellis-Van Creveld syndrome	SwissProt: Q92844	SwissProt: Q92844 # Acts as a regulator of TRAF function by maintaining them in a latent state. Overexpression inhibits TRAF2-mediated NF-kappa-B activation signaled by CD40, TNFR1 and TNFR2. Blocks TRAF2 binding to LMP1 and inhibits LMP1-mediated NF-kappa-B activation. May be involved in I-kappa-B-kinase (IKK) regulation; may function as an adapter for kinases such as TBK1 or IKBKE that can modu…	GO:0005515#protein binding && parent = molecular_function && evidence = IPI && qual = - && pmids = 12005438|GO:0005737#cytoplasm && parent = cellular_component && evidence = && qual = && pmids = |GO:0005829#cytosol && parent = cellular_component && evidence = TAS && qual = - && pmids = |GO:0007165#signal transduction && parent = biological_process && evidence = TAS && qual = - && pmids = 8710854|…	11562
TFF3	trefoil factor 3 (intestinal)	hP1.B | Intestinal trefoil factor | trefoil factor 3 | P1B | HITF |trefoil factor 3, HITF, human intestinal trefoil factor | trefoil factor 3 (intestinal) | polypeptide P1.B | hITF | TFI | ITF | Polypeptide P1.B	Members of the trefoil family are characterized by having at least one copy of the trefoil motif, a 40-amino acid domain that contains three conserved disulfides. They are stable secretory proteins expressed in gastrointestinal mucosa. Their functions are not defined, but they may protect the mucosa from insults, stabilize the mucus layer and affect healing of the epithelium. This gene is express…	Function: Involved in the maintenance and repair of the intestinal mucosa. Promotes the mobility of epithelial cells in healing processes (motogen)	Gastroenteritis |Inflammatory bowel disease |Adenoma	SwissProt: Q07654	SwissProt: Q07654 # Involved in the maintenance and repair of the intestinal mucosa. Promotes the mobility of epithelial cells in healing processes (motogen)	GO:0003674#molecular_function && parent = molecular_function && evidence = ND && qual = - && pmids = |GO:0005576#extracellular region && parent = cellular_component && evidence = TAS && qual = - && pmids = 8454642|GO:0005578#proteinaceous extracellular matrix && parent = cellular_component && evidence = && qual = && pmids = |GO:0006952#defense response && parent = biological_process && evidence =…	11757
TGFB1	transforming growth factor, beta 1	TGFB | transforming growth factor, beta 1 | TGFbeta | latency-associated peptide | TGF-beta 1 protein | DPD1 | TGF-beta-1 |LAP | CED | transforming growth factor beta-1	This gene encodes a member of the transforming growth factor beta (TGFB) family of cytokines, which are multifunctional peptides that regulate proliferation, differentiation, adhesion, migration, and other functions in many cell types. Many cells have TGFB receptors, and the protein positively and negatively regulates many other growth factors. The secreted protein is cleaved into a latency-assoc…	Function: Multifunctional protein that controls proliferation, differentiation and other functions in many cell types. Many cells synthesize TGFB1 and have specific receptors for it. It positively and negatively regulates many other growth factors. It plays an important role in bone remodeling as it is a potent stimulator of osteoblastic bone formation, causing chemotaxis, proliferation and diffe…	Kidney disease |Pulmonary fibrosis |Ureteral disease |Hypersensitivity reaction type II disease |Hereditary hemorrhagic telangiectasia |Arthritis |Carcinoma |Breast cancer |Asthma |Eye disease |Diabetes mellitus |Hypertension |Liver disease |Connective tissue disease |Heart disease |Pneumonia |Colorectal cancer |Prostate cancer |Atherosclerosis |Pancreatic cancer |Inflammatory bowel disease |Camu…	SwissProt: P01137	SwissProt: P01137 # Multifunctional protein that controls proliferation, differentiation and other functions in many cell types. Many cells synthesize TGFB1 and have specific receptors for it. It positively and negatively regulates many other growth factors. It plays an important role in bone remodeling as it is a potent stimulator of osteoblastic bone formation, causing chemotaxis, proliferation…	GO:0000060#protein import into nucleus, translocation && parent = biological_process && evidence = IDA && qual = - && pmids = |GO:0000122#negative regulation of transcription from RNA polymerase II promoter && parent = biological_process && evidence = IEA && qual = - && pmids = |GO:0000165#MAPK cascade && parent = biological_process && evidence = IMP && qual = - && pmids = |GO:0001657#ureteric bu…	11766
TIMP1	TIMP metallopeptidase inhibitor 1	tissue inhibitor of metalloproteinase 1 (erythroid potentiating activity, collagenase inhibitor) | EPO | Erythroid-potentiating activity | Fibroblast collagenase inhibitor | tissue inhibitor of metalloproteinases 1 | erythroid-potentiating activity | CLGI | collagenase inhibitor | EPA | TIMP | Collagenase inhibitor | fibroblast collagenase inhibitor |HCI | TIMP-1 | TIMP metallopeptidase inhibitor…	This gene belongs to the TIMP gene family. The proteins encoded by this gene family are natural inhibitors of the matrix metalloproteinases (MMPs), a group of peptidases involved in degradation of the extracellular matrix. In addition to its inhibitory role against most of the known MMPs, the encoded protein is able to promote cell proliferation in a wide range of cell types, and may also have an…	Function: Complexes with metalloproteinases (such as collagenases) and irreversibly inactivates them by binding to their catalytic zinc cofactor. Also mediates erythropoiesis in vitro; but, unlike IL-3, it is species-specific, stimulating the growth and differentiation of only human and murine erythroid progenitors. Known to act on MMP-1, MMP-2, MMP-3, MMP-7, MMP-8, MMP-9, MMP-10, MMP-11, MMP-12,…	Arthritis |Vascular disease |Heart disease |Periodontal disease |Liver disease |Carcinoma |Colorectal cancer |Asthma |Breast cancer |Pulmonary fibrosis |Chronic obstructive pulmonary disease |Kidney disease |Glaucoma |Hepatitis C	SwissProt: P01033	SwissProt: P01033 # Complexes with metalloproteinases (such as collagenases) and irreversibly inactivates them by binding to their catalytic zinc cofactor. Also mediates erythropoiesis in vitro; but, unlike IL-3, it is species-specific, stimulating the growth and differentiation of only human and murine erythroid progenitors. Known to act on MMP-1, MMP-2, MMP-3, MMP-7, MMP-8, MMP-9, MMP-10, MMP-1…	GO:0001775#cell activation && parent = biological_process && evidence = && qual = && pmids = |GO:0002576#platelet degranulation && parent = biological_process && evidence = TAS && qual = - && pmids = |GO:0004857#enzyme inhibitor activity && parent = molecular_function && evidence = && qual = && pmids = |GO:0005515#protein binding && parent = molecular_function && evidence = IPI && qual = - && pmi…	11820
TIMP2	TIMP metallopeptidase inhibitor 2	metalloproteinase inhibitor 2 | TIMP metallopeptidase inhibitor 2 | tissue inhibitor of metalloproteinase 2 | CSC-21K | tissue inhibitor of metalloproteinases 2 | TIMP-2 | Tissue inhibitor of metalloproteinases 2	This gene is a member of the TIMP gene family. The proteins encoded by this gene family are natural inhibitors of the matrix metalloproteinases, a group of peptidases involved in degradation of the extracellular matrix. In addition to an inhibitory role against metalloproteinases, the encoded protein has a unique role among TIMP family members in its ability to directly suppress the proliferation…	Function: Complexes with metalloproteinases (such as collagenases) and irreversibly inactivates them by binding to their catalytic zinc cofactor. Known to act on MMP-1, MMP-2, MMP-3, MMP-7, MMP-8, MMP-9, MMP-10, MMP-13, MMP-14, MMP-15, MMP-16 and MMP-19	Carcinoma |Vascular disease |Arthritis |Breast cancer |Periodontal disease |Heart disease |Glaucoma |Lung disease	SwissProt: P16035	SwissProt: P16035 # Complexes with metalloproteinases (such as collagenases) and irreversibly inactivates them by binding to their catalytic zinc cofactor. Known to act on MMP-1, MMP-2, MMP-3, MMP-7, MMP-8, MMP-9, MMP-10, MMP-13, MMP-14, MMP-15, MMP-16 and MMP-19	GO:0004857#enzyme inhibitor activity && parent = molecular_function && evidence = && qual = && pmids = |GO:0005178#integrin binding && parent = molecular_function && evidence = IEA && qual = - && pmids = |GO:0005515#protein binding && parent = molecular_function && evidence = && qual = && pmids = |GO:0005576#extracellular region && parent = cellular_component && evidence = TAS && qual = - && pmid…	11821
TIMP3	TIMP metallopeptidase inhibitor 3	metalloproteinase inhibitor 3 | Protein MIG-5 | SFD | MIG-5 protein | tissue inhibitor of metalloproteinase 3 (Sorsby fundus dystrophy, pseudoinflammatory) | protein MIG-5 | TIMP metallopeptidase inhibitor 3 |HSMRK222 | Tissue inhibitor of metalloproteinases 3 | K222TA2 | tissue inhibitor of metalloproteinases 3 | K222 | TIMP-3	This gene belongs to the TIMP gene family. The proteins encoded by this gene family are inhibitors of the matrix metalloproteinases, a group of peptidases involved in degradation of the extracellular matrix (ECM). Expression of this gene is induced in response to mitogenic stimulation and this netrin domain-containing protein is localized to the ECM. Mutations in this gene have been associated wi…	Function: Complexes with metalloproteinases (such as collagenases) and irreversibly inactivates them by binding to their catalytic zinc cofactor. May form part of a tissue-specific acute response to remodeling stimuli. Known to act on MMP-1, MMP-2, MMP-3, MMP-7, MMP-9, MMP-13, MMP-14 and MMP-15	Fundus dystrophy |Age related macular degeneration |Carcinoma |Partial central choroid dystrophy	SwissProt: P35625	SwissProt: P35625 # Complexes with metalloproteinases (such as collagenases) and irreversibly inactivates them by binding to their catalytic zinc cofactor. May form part of a tissue-specific acute response to remodeling stimuli. Known to act on MMP-1, MMP-2, MMP-3, MMP-7, MMP-9, MMP-13, MMP-14 and MMP-15	GO:0004857#enzyme inhibitor activity && parent = molecular_function && evidence = && qual = && pmids = |GO:0005515#protein binding && parent = molecular_function && evidence = IPI && qual = - && pmids = 18344519|GO:0005576#extracellular region && parent = cellular_component && evidence = && qual = && pmids = |GO:0005604#basement membrane && parent = cellular_component && evidence = IEA && qual = …	11822
TMEM147	transmembrane protein 147	protein NIFIE 14 | MGC1936 | transmembrane protein 147 | NIFIE14 | Protein NIFIE 14 | seven transmembrane domain protein				SwissProt: Q9BVK8		GO:0005783#endoplasmic reticulum && parent = cellular_component && evidence = && qual = && pmids = |GO:0005789#endoplasmic reticulum membrane && parent = cellular_component && evidence = IEA && qual = - && pmids = |GO:0016020#membrane && parent = cellular_component && evidence = && qual = && pmids = |GO:0016021#integral to membrane && parent = cellular_component && evidence = IEA && qual = - && p…	30414
TMEM8A	transmembrane protein 8A	transmembrane protein 6 |five-span transmembrane protein M83 | Transmembrane protein 6 | TMEM8 | Transmembrane protein 8 | TMEM6 | M83 | Protein M83 | transmembrane protein 8 (five membrane-spanning domains) | transmembrane protein 8A		Function: May be a cell surface adhesion molecule. May be involved in the maintenance of the resting T-cell state		SwissProt: Q9HCN3	SwissProt: Q9HCN3 # May be a cell surface adhesion molecule. May be involved in the maintenance of the resting T-cell state	GO:0003674#molecular_function && parent = molecular_function && evidence = ND && qual = - && pmids = |GO:0005515#protein binding && parent = molecular_function && evidence = && qual = && pmids = |GO:0005887#integral to plasma membrane && parent = cellular_component && evidence = NAS && qual = - && pmids = 11006113|GO:0007155#cell adhesion && parent = biological_process && evidence = IEA && qual =…	17205
TNF	tumor necrosis factor	DIF | TNF, monocyte-derived | TNF-a | TNFSF2 |APC1 protein | Tumor necrosis factor ligand superfamily member 2 | TNFA | cachectin | TNF, macrophage-derived | tumor necrosis factor ligand superfamily member 2 | TNF-alpha | tumor necrosis factor | tumor necrosis factor-alpha | tumor necrosis factor (TNF superfamily, member 2) | Cachectin	This gene encodes a multifunctional proinflammatory cytokine that belongs to the tumor necrosis factor (TNF) superfamily. This cytokine is mainly secreted by macrophages. It can bind to, and thus functions through its receptors TNFRSF1A/TNFR1 and TNFRSF1B/TNFBR. This cytokine is involved in the regulation of a wide spectrum of biological processes including cell proliferation, differentiation, ap…	Function: Cytokine that binds to TNFRSF1A/TNFR1 and TNFRSF1B/TNFBR. It is mainly secreted by macrophages and can induce cell death of certain tumor cell lines. It is potent pyrogen causing fever by direct action or by stimulation of interleukin-1 secretion and is implicated in the induction of cachexia, Under certain conditions it can stimulate cell proliferation and induce cell differentiation|F…	Arthritis |Vascular disease |Lung disease |Rheumatoid arthritis |Cancer |Inflammatory bowel disease |Heart disease |Hypersensitivity reaction type II disease |Liver disease |Diabetes mellitus |Psoriasis |Tuberculosis |Brain disease |Multiple sclerosis |Periodontal disease |Psoriatic arthritis |Peritonitis |Kidney disease |Malaria |Meningitis |Ankylosing spondylitis |Pancreatitis |Dermatitis |Syno…	SwissProt: P01375	SwissProt: P01375 # The TNF intracellular domain (ICD) form induces IL12 production in dendritic cells	GO:0000060#protein import into nucleus, translocation && parent = biological_process && evidence = IDA && qual = - && pmids = 16280327|GO:0000122#negative regulation of transcription from RNA polymerase II promoter && parent = biological_process && evidence = IDA && qual = - && pmids = 15345745|GO:0000165#MAPK cascade && parent = biological_process && evidence = IMP && qual = - && pmids = |GO:000…	11892
TSC22D1	TSC22 domain family, member 1	Transforming growth factor beta-1-induced transcript 4 protein | TSC22 domain family protein 1 |Ptg-2 | cerebral protein 2 | transforming growth factor beta-stimulated protein TSC-22 | transforming growth factor beta 1 induced transcript 4 | MGC17597 | TSC22 | Regulatory protein TSC-22 | TGFbeta-stimulated clone 22 | transcriptional regulator TSC-22 | TGFB1I4 | transforming growth factor beta-1-i…	This gene encodes a member of the TSC22 domain family of leucine zipper transcription factors. The encoded protein is stimulated by transforming growth factor beta, and regulates the transcription of multiple genes including C-type natriuretic peptide. The encoded protein may play a critical role in tumor suppression through the induction of cancer cell apoptosis, and a single nucleotide polymorp…	Function: Transcriptional repressor. Acts on the C-type natriuretic peptide (CNP) promoter	Lung adenoma	SwissProt: Q15714	SwissProt: Q15714 # Transcriptional repressor. Acts on the C-type natriuretic peptide (CNP) promoter	GO:0003700#sequence-specific DNA binding transcription factor activity && parent = molecular_function && evidence = IEA && qual = - && pmids = |GO:0005634#nucleus && parent = cellular_component && evidence = IEA && qual = - && pmids = |GO:0005737#cytoplasm && parent = cellular_component && evidence = IEA && qual = - && pmids = |GO:0006355#regulation of transcription, DNA-dependent && parent = bio…	16826
TSPAN8	tetraspanin 8	CO-029 |tetraspanin-8 | Tumor-associated antigen CO-029 | tspan-8 | Tspan-8 | tumor-associated antigen CO-029 | Transmembrane 4 superfamily member 3 | tetraspanin 8 | transmembrane 4 superfamily member 3 | TM4SF3	The protein encoded by this gene is a member of the transmembrane 4 superfamily, also known as the tetraspanin family. Most of these members are cell-surface proteins that are characterized by the presence of four hydrophobic domains. The proteins mediate signal transduction events that play a role in the regulation of cell development, activation, growth and motility. This encoded protein is a c…			SwissProt: P19075		GO:0004871#signal transducer activity && parent = molecular_function && evidence = TAS && qual = - && pmids = 2395876|GO:0005764#lysosome && parent = cellular_component && evidence = TAS && qual = - && pmids = 8661157|GO:0006486#protein glycosylation && parent = biological_process && evidence = TAS && qual = - && pmids = 2395876|GO:0007165#signal transduction && parent = biological_process && evi…	11855
TXNIP	thioredoxin interacting protein	thioredoxin interacting protein | EST01027 | upregulated by 1,25-dihydroxyvitamin D-3 | VDUP1 |thioredoxin binding protein 2 | THIF | thioredoxin-interacting protein | thioredoxin-binding protein 2 | Thioredoxin-binding protein 2 | HHCPA78 | Vitamin D3 up-regulated protein 1 | vitamin D3 up-regulated protein 1		Function: May act as an oxidative stress mediator by inhibiting thioredoxin activity or by limiting its bioavailability. Interacts with COPS5 and restores COPS5-induced suppression of CDKN1B stability, blocking the COPS5-mediated translocation of CDKN1B from the nucleus to the cytoplasm. Functions as a transcriptional repressor, possibly by acting as a bridge molecule between transcription factor…	Diabetes mellitus |Familial combined hyperlipidemia |Hyperglycemia	SwissProt: Q9H3M7	SwissProt: Q9H3M7 # May act as an oxidative stress mediator by inhibiting thioredoxin activity or by limiting its bioavailability. Interacts with COPS5 and restores COPS5-induced suppression of CDKN1B stability, blocking the COPS5-mediated translocation of CDKN1B from the nucleus to the cytoplasm. Functions as a transcriptional repressor, possibly by acting as a bridge molecule between transcript…	GO:0000122#negative regulation of transcription from RNA polymerase II promoter && parent = biological_process && evidence = IEA && qual = - && pmids = |GO:0004857#enzyme inhibitor activity && parent = molecular_function && evidence = IEA && qual = - && pmids = |GO:0005515#protein binding && parent = molecular_function && evidence = IPI && qual = - && pmids = 14632196|GO:0005634#nucleus && parent…	16952
UQCRQ	ubiquinol-cytochrome c reductase, complex III subunit VII, 9.5kDa	Ubiquinol-cytochrome c reductase complex 9.5 kDa protein | ubiquinol-cytochrome c reductase complex ubiquinone-binding protein QP-C |complex III subunit 8 | low molecular mass ubiquinone-binding protein (9.5kD) | QPC | ubiquinol-cytochrome c reductase complex 9.5 kDa protein | Complex III subunit VIII | Ubiquinol-cytochrome c reductase complex ubiquinone-binding protein QP-C | ubiquinol-cytochrom…	This gene encodes a ubiquinone-binding protein of low molecular mass. This protein is a small core-associated protein and a subunit of ubiquinol-cytochrome c reductase complex III, which is part of the mitochondrial respiratory chain. (provided by RefSeq, Jul 2008)	Function: This is a component of the ubiquinol-cytochrome c reductase complex (complex III or cytochrome b-c1 complex), which is part of the mitochondrial respiratory chain. This subunit, together with cytochrome b, binds to ubiquinone		SwissProt: O14949	SwissProt: O14949 # This is a component of the ubiquinol-cytochrome c reductase complex (complex III or cytochrome b-c1 complex), which is part of the mitochondrial respiratory chain. This subunit, together with cytochrome b, binds to ubiquinone	GO:0005739#mitochondrion && parent = cellular_component && evidence = && qual = && pmids = |GO:0005743#mitochondrial inner membrane && parent = cellular_component && evidence = TAS && qual = - && pmids = |GO:0006810#transport && parent = biological_process && evidence = && qual = && pmids = |GO:0008121#ubiquinol-cytochrome-c reductase activity && parent = molecular_function && evidence = IEA && q…	29594
VEGFA	vascular endothelial growth factor A	vascular permeability factor | VEGF | vascular endothelial growth factor | MVCD1 | VEGF-A | vascular endothelial growth factor A | VPF | Vascular permeability factor	This gene is a member of the PDGF/VEGF growth factor family and encodes a protein that is often found as a disulfide linked homodimer. This protein is a glycosylated mitogen that specifically acts on endothelial cells and has various effects, including mediating increased vascular permeability, inducing angiogenesis, vasculogenesis and endothelial cell growth, promoting cell migration, and inhibi…	Function: Growth factor active in angiogenesis, vasculogenesis and endothelial cell growth. Induces endothelial cell proliferation, promotes cell migration, inhibits apoptosis and induces permeabilization of blood vessels. Binds to the FLT1/VEGFR1 and KDR/VEGFR2 receptors, heparan sulfate and heparin. NRP1/Neuropilin-1 binds isoforms VEGF-165 and VEGF-145. Isoform VEGF165B binds to KDR but does n…	Diabetic retinopathy |Age related macular degeneration |Kuhnt-Junius degeneration |Renal cell carcinoma |Carcinoma |Colorectal cancer |Lung cancer |Retinopathy of prematurity |Breast cancer |Hypertension |Blindness |Glioma |Glioblastoma |Heart disease |Keratitis |Ovarian cancer |Retinal vein occlusion |Hepatocellular carcinoma |Diabetes mellitus |Melanoma |Ovarian hyperstimulation syndrome |Pancr…	SwissProt: P15692	SwissProt: P15692 # Growth factor active in angiogenesis, vasculogenesis and endothelial cell growth. Induces endothelial cell proliferation, promotes cell migration, inhibits apoptosis and induces permeabilization of blood vessels. Binds to the FLT1/VEGFR1 and KDR/VEGFR2 receptors, heparan sulfate and heparin. NRP1/Neuropilin-1 binds isoforms VEGF-165 and VEGF-145. Isoform VEGF165B binds to KDR …	GO:0001525#angiogenesis && parent = biological_process && evidence = IDA && qual = - && pmids = 11427521|GO:0001541#ovarian follicle development && parent = biological_process && evidence = && qual = && pmids = |GO:0001568#blood vessel development && parent = biological_process && evidence = && qual = && pmids = |GO:0001569#patterning of blood vessels && parent = biological_process && evidence = …	12680
ZBTB33	zinc finger and BTB domain containing 33	KAISO | zinc finger and BTB domain containing 33 | transcriptional regulator Kaiso | zinc finger and BTB domain-containing protein 33 |kaiso transcription factor | kaiso | Zinc finger and BTB domain-containing protein 33 | ZNF-kaiso | ZNF348 | WUGSC:H_DJ525N14.1	This gene encodes a transcriptional regulator with bimodal DNA-binding specificity, which binds to methylated CGCG and also to the non-methylated consensus KAISO-binding site TCCTGCNA. The protein contains an N-terminal POZ/BTB domain and 3 C-terminal zinc finger motifs. It recruits the N-CoR repressor complex to promote histone deacetylation and the formation of repressive chromatin structures i…	Function: Transcriptional regulator with bimodal DNA-binding specificity. Binds to methylated CpG dinucleotides in the consensus sequence 5'-CGCG-3' and also binds to the non-methylated consensus sequence 5'-CTGCNA-3'. Recruits the N-CoR repressor complex to promote histone deacetylation and the formation of repressive chromatin structures in target gene promoters. May contribute to the repressio…		SwissProt: Q86T24	SwissProt: Q86T24 # Transcriptional regulator with bimodal DNA-binding specificity. Binds to methylated CpG dinucleotides in the consensus sequence 5'-CGCG-3' and also binds to the non-methylated consensus sequence 5'-CTGCNA-3'. Recruits the N-CoR repressor complex to promote histone deacetylation and the formation of repressive chromatin structures in target gene promoters. May contribute to the…	GO:0003677#DNA binding && parent = molecular_function && evidence = IEA && qual = - && pmids = |GO:0005515#protein binding && parent = molecular_function && evidence = && qual = && pmids = |GO:0005622#intracellular && parent = cellular_component && evidence = && qual = && pmids = |GO:0005634#nucleus && parent = cellular_component && evidence = IDA && qual = - && pmids = 18029348|GO:0005730#nucleo…	16682
ITM2C	integral membrane protein 2C	hRPC.1050_D_4 | Cerebral protein 14 | cerebral protein 14 | BRI3 | E25C | ITM3 | BRICHOS domain containing 2C | transmembrane protein BRI3 | integral membrane protein 3 | E25 | Transmembrane protein BRI3 | integral membrane protein 2C |BRICD2C		Function: Negative regulator of beta amyloid peptide production. May inhibit the processing of APP by blocking its access to alpha- and beta-secretase. Binding to the beta-secretase-cleaved APP C-terminal fragment is negligible, suggesting that ITM2C is a poor gamma-secretase cleavage inhibitor. May play a role in TNF-induced cell death and neuronal differentiation (By similarity)		SwissProt: Q9NQX7	SwissProt: Q9NQX7 # Negative regulator of beta amyloid peptide production. May inhibit the processing of APP by blocking its access to alpha- and beta-secretase. Binding to the beta-secretase-cleaved APP C-terminal fragment is negligible, suggesting that ITM2C is a poor gamma-secretase cleavage inhibitor. May play a role in TNF-induced cell death and neuronal differentiation (By similarity)	GO:0001540#beta-amyloid binding && parent = molecular_function && evidence = IPI && qual = - && pmids = 19849849|GO:0005515#protein binding && parent = molecular_function && evidence = IPI && qual = - && pmids = 18452648|GO:0005524#ATP binding && parent = molecular_function && evidence = IEA && qual = - && pmids = |GO:0005764#lysosome && parent = cellular_component && evidence = ISS && qual = - &…	6175
BRI3	brain protein I3	ITM2C | pRGR2 |I3 | brain protein I3				SwissProt: O95415		GO:0016020#membrane && parent = cellular_component && evidence = && qual = && pmids = |GO:0016021#integral to membrane && parent = cellular_component && evidence = IEA && qual = - && pmids =	1109
MA	Migraine with aura, susceptibility to	MGAU | TNF |Migraine with aura, susceptibility to | TNFA | MGR1
MEIS3P1	Meis homeobox 3 pseudogene 1	Meis1, myeloid ecotropic viral integration site 1 homolog 3 (mouse) | Meis1, myeloid ecotropic viral integration site 1 homolog 4 (mouse) | Meis homeobox 3 pseudogene 1 | MEIS4 | MEIS3 |Meis1 homolog 3 (mouse) pseudogene 1 | MRG2	This gene appears to be a retrotransposed pseudogene based on its lack of exons compared to other family members, one of which is found on chromosome 19 (MEIS3). It does appear to be transcribed and has an ORF that may encode a protein of similar size and sequence to that encoded by MEIS3. (provided by RefSeq, Jul 2008)			SwissProt: A6NDR6		GO:0003700#sequence-specific DNA binding transcription factor activity && parent = molecular_function && evidence = IEA && qual = - && pmids = |GO:0005634#nucleus && parent = cellular_component && evidence = IEA && qual = - && pmids = |GO:0043565#sequence-specific DNA binding && parent = molecular_function && evidence = IEA && qual = - && pmids =	7002
PSG2	pregnancy specific beta-1-glycoprotein 2	pregnancy specific beta-1-glycoprotein 2 | PSBG-2 | PSBG2 | PSGGB | pregnancy-specific beta-1-glycoprotein 2 |carcinoembryonic antigen SG8 | PS-beta-G-2 | PS-beta-E | pregnancy-specific beta-1 glycoprotein E | PSG1 | pregnancy-specific beta-1-glycoprotein 7 | pregnancy-specific beta-1-glycoprotein-2 | Pregnancy-specific glycoprotein 2 | Pregnancy-specific beta-1 glycoprotein E | CEA | pregnancy-s…	The human pregnancy-specific glycoproteins (PSGs) are a family of proteins that are synthesized in large amounts by placental trophoblasts and released into the maternal circulation during pregnancy. Molecular cloning and analysis of several PSG genes has indicated that the PSGs form a subgroup of the carcinoembryonic antigen (CEA) gene family, which belongs to the immunoglobulin superfamily of g…		Rabies	SwissProt: P11465		GO:0003674#molecular_function && parent = molecular_function && evidence = ND && qual = - && pmids = |GO:0005515#protein binding && parent = molecular_function && evidence = && qual = && pmids = |GO:0005575#cellular_component && parent = cellular_component && evidence = ND && qual = - && pmids = |GO:0005576#extracellular region && parent = cellular_component && evidence = IEA && qual = - && pmids…	9519
PSG8	pregnancy specific beta-1-glycoprotein 8	C1 alternate | PSG1 | C3 alternate | C2 alternate | pregnancy-specific glycoprotein 8 | pregnancy-specific beta-1-glycoprotein 8 | pregnancy-specific beta-1 glycoprotein | PSBG-8 | pregnancy specific beta-1-glycoprotein 8 | PS-beta-G-8 | Pregnancy-specific glycoprotein 8	The human pregnancy-specific glycoproteins (PSGs) are a group of molecules that are mainly produced by the placental syncytiotrophoblasts during pregnancy. PSGs comprise a subgroup of the carcinoembryonic antigen (CEA) family, which belongs to the immunoglobulin superfamily. For additional general information about the PSG gene family, see PSG1 (MIM 176390).(supplied by OMIM, Oct 2009)		Placental insufficiency |Brucellosis |Mucinous cystadenocarcinoma	SwissProt: Q9UQ74		GO:0005515#protein binding && parent = molecular_function && evidence = && qual = && pmids = |GO:0005576#extracellular region && parent = cellular_component && evidence = IEA && qual = - && pmids =	9525
STAG3L2	stromal antigen 3-like 2	stromal antigen 3-like 2 | Stromal antigen 3-like protein 2 | STAG3L3 |STAG3L1 | MGC131759				SwissProt: P0CL84		GO:0005634#nucleus && parent = cellular_component && evidence = IEA && qual = - && pmids =	33886
STAG3L3	stromal antigen 3-like 3	stromal antigen 3-like 3 | Stromal antigen 3-like protein 3 |STAG3L1 | STAG3L2				SwissProt: P0CL85		GO:0000795#synaptonemal complex && parent = cellular_component && evidence = && qual = && pmids = |GO:0000802#transverse filament && parent = cellular_component && evidence = && qual = && pmids = |GO:0001673#male germ cell nucleus && parent = cellular_component && evidence = && qual = && pmids = |GO:0005488#binding && parent = molecular_function && evidence = && qual = && pmids = |GO:0005634#nucl…	33845
