# Supplementary material for: Pathway Reconstruction of Airway Remodeling in Chronic Lung Diseases: A Systems Biology Approach
Source: PLoS One. 2014 Jun 30;9(6):e100094. doi: 10.1371/journal.pone.0100094 (PMC4076832; doi:10.1371/journal.pone.0100094)
Supplement: File S2 — The PPI network obtained from the master gene list are given in Cytoscape .sif format. (SIF) [file pone.0100094.s002.sif]

ABHD14B	pp	ECHS1
ECHS1	pp	TIMP2
AES	pp	RELA
RELA	pp	MEN1
RELA	pp	CSNK2A2
AP2M1	pp	EGFR
EGFR	pp	CD44
EGFR	pp	FAH
EGFR	pp	ROS1
EGFR	pp	LRIG1
EGFR	pp	SPRY2
EGFR	pp	NDN
EGFR	pp	ERBB2
EGFR	pp	ICAM1
EGFR	pp	ATP1A1
ARNT	pp	EPAS1
ARNT	pp	HIF1A
ARNT	pp	SP1
HIF1A	pp	HSP90AB1
HIF1A	pp	SP1
HIF1A	pp	NDN
HIF1A	pp	STAT3
HIF1A	pp	SHC1
SP1	pp	ESR2
SP1	pp	EPAS1
SP1	pp	RELA
SP1	pp	BCL6
SP1	pp	CCND1
SP1	pp	SHC1
SP1	pp	SMAD3
ATP1B1	pp	EGFR
CD44	pp	ERBB2
CD44	pp	MMP9
ERBB2	pp	LRIG1
MMP9	pp	LCN2
MMP9	pp	RECK
MMP9	pp	TIMP3
COL4A5	pp	MMP9
COL7A1	pp	MIA3
COPG	pp	C12orf44
CREBBP	pp	MAP3K5
CREBBP	pp	SMAD3
CREBBP	pp	HIF1A
CREBBP	pp	STAT3
CREBBP	pp	CSNK2A2
CREBBP	pp	SERTAD2
CREBBP	pp	FOS
CREBBP	pp	RELA
CREBBP	pp	ESR2
CREBBP	pp	CDH2
CREBBP	pp	SP1
CREBBP	pp	SMAD4
MAP3K5	pp	GSTM1
SMAD3	pp	EPAS1
SMAD3	pp	MEN1
SMAD3	pp	MAPK8
SMAD3	pp	ESR2
STAT3	pp	EGFR
STAT3	pp	RELA
STAT3	pp	ERBB2
STAT3	pp	CCND1
STAT3	pp	HSP90AB1
STAT3	pp	NFKB1
STAT3	pp	FGFR3
STAT3	pp	SP1
STAT3	pp	MAPK8
FOS	pp	RPS25
FOS	pp	RELA
FOS	pp	CSNK2A2
FOS	pp	SMAD3
SMAD4	pp	SMAD3
SMAD4	pp	PSG2
SMAD4	pp	SP1
SMAD4	pp	ESR2
CX3CR1	pp	CX3CL1
DNAJA2	pp	DLL1
DUSP6	pp	MAPK3
DUSP6	pp	MAPK1
DUSP6	pp	MAPK14
MAPK3	pp	MAP2K2
MAPK3	pp	ATP1A1
MAPK3	pp	HIF1A
MAPK3	pp	MAPK14
MAPK3	pp	MAPK8
MAPK3	pp	STAT3
MAPK3	pp	SP1
MAPK1	pp	MAP2K2
MAPK1	pp	IFI35
MAPK1	pp	ATP1A1
MAPK1	pp	SPRY2
MAPK1	pp	FOS
MAPK1	pp	SHC1
MAPK1	pp	HIF1A
MAPK1	pp	ESR2
MAPK1	pp	BCL6
MAPK1	pp	SMAD4
MAPK1	pp	MAPK8
MAPK1	pp	STAT3
MAPK1	pp	SP1
MAPK1	pp	SMAD3
MAPK1	pp	EGFR
MAPK14	pp	AES
MAPK14	pp	MAPK1
MAPK14	pp	MAP2K2
MAPK14	pp	CSNK2A2
MAPK14	pp	SP1
MAPK14	pp	MAPK8
MAPK14	pp	EGFR
MAPK14	pp	SHC1
MAPK14	pp	SMAD3
GRB2	pp	SHC1
GRB2	pp	SPRY1
GRB2	pp	CXCR7
GRB2	pp	ECHS1
GRB2	pp	SMAD3
GRB2	pp	SPRY2
GRB2	pp	FANCA
GRB2	pp	KDR
GRB2	pp	SP1
GRB2	pp	FGFR3
GRB2	pp	AP2M1
GRB2	pp	ERBB2
GRB2	pp	EGFR
GRB2	pp	MAPK14
GRB2	pp	MAPK1
SHC1	pp	EGFR
SHC1	pp	ERBB2
SHC1	pp	CD81
SHC1	pp	MAPK8
KDR	pp	VEGFA
KDR	pp	SHC1
KDR	pp	TIMP3
HSP90AB1	pp	NANS
HSP90AB1	pp	DNAJA2
HSP90AB1	pp	RELA
HSP90AA1	pp	HIF1A
HSP90AA1	pp	JUN
HSP90AA1	pp	HSPD1
HSP90AA1	pp	RPS3
HSP90AA1	pp	EGFR
HSP90AA1	pp	CSNK2A2
HSP90AA1	pp	ERBB2
HSP90AA1	pp	ARNT
HSP90AA1	pp	VEGFA
HSP90AA1	pp	STAT3
HSP90AA1	pp	NFKB1
HSP90AA1	pp	FANCA
HSP90AA1	pp	MAPK1
HSP90AA1	pp	KDR
HSP90AA1	pp	SOD1
HSP90AA1	pp	MMP2
HSP90AA1	pp	RELA
HSP90AA1	pp	SP1
JUN	pp	FOS
JUN	pp	MAPK8
JUN	pp	MAPK1
JUN	pp	PACS1
JUN	pp	RELA
JUN	pp	BCL6
JUN	pp	HIF1A
JUN	pp	CSNK2A2
JUN	pp	MAPK3
JUN	pp	STAT3
JUN	pp	SP1
JUN	pp	CREBBP
JUN	pp	SMAD3
JUN	pp	SMAD4
HSPD1	pp	DNAJA2
RPS3	pp	NANS
RPS3	pp	RELA
RPS3	pp	RPS2
NFKB1	pp	RELA
NFKB1	pp	MEN1
NFKB1	pp	RPS3
NFKB1	pp	HSP90AB1
NFKB1	pp	FOS
NFKB1	pp	SP1
MMP2	pp	TIMP2
MMP2	pp	LCN2
MMP2	pp	TIMP3
MMP2	pp	COL7A1
MMP2	pp	TIMP1
HSPE1	pp	HSPD1
IL8	pp	MMP9
LAMA5	pp	COL7A1
LDHA	pp	HSP90AB1
MAP2K1	pp	MAPK3
MAP2K1	pp	MAPK1
MAP2K1	pp	MAPK14
MAP2K1	pp	EGFR
MEN1	pp	FOXN3
TIMP1	pp	MMP9
NMI	pp	IFI35
NMI	pp	FOS
NMI	pp	STAT3
REL	pp	MAPK8
REL	pp	NFKB1
REL	pp	RELA
REL	pp	SP1
REL	pp	CREBBP
RPS2	pp	DYM
RPS23	pp	RPS2
RPS23	pp	RPS3
TFF3	pp	ERBB2
TFF3	pp	FAM3D
TNF	pp	SCG2
TSC22D1	pp	COPG
TTC4	pp	HSP90AB1
TTC4	pp	HSP90AA1
FAM3D	pp	TXNIP
FGF1	pp	FGFR3
