# Supplementary material for: Pathway Reconstruction of Airway Remodeling in Chronic Lung Diseases: A Systems Biology Approach
Source: PLoS One. 2014 Jun 30;9(6):e100094. doi: 10.1371/journal.pone.0100094 (PMC4076832; doi:10.1371/journal.pone.0100094)
Supplement: File S3 — The GRN network with 171 nodes and 1002 edges is shown in Cytoscape .sif format. (SIF) [file pone.0100094.s003.sif]

MT1E	pp	MT1F
MT1E	pp	MT1H
MT1E	pp	MT1X
MT1E	pp	MT1G
MT1E	pp	MT1A
MT1E	pp	PAQR7
MT1E	pp	FAH
MT1E	pp	HIF1A
MT1E	pp	TXNIP
MT1E	pp	CD81
MT1E	pp	MAP2K1
MT1E	pp	IL8
MT1E	pp	RPS3
MT1E	pp	IL6
MT1E	pp	ECHS1
MT1E	pp	RPS25
MT1E	pp	ATP1B1
MT1F	pp	MT1X
MT1F	pp	MT1G
MT1F	pp	MT1A
MT1F	pp	PAQR7
MT1F	pp	CD81
MT1F	pp	CSNK2A2
MT1F	pp	TMEM147
MT1F	pp	CRIP2
MT1F	pp	HIF1A
MT1F	pp	IL6
MT1F	pp	RPS3
MT1F	pp	TIMP2
MT1F	pp	ECHS1
MT1F	pp	RPS25
MT1F	pp	CLDN8
MT1H	pp	MT1X
MT1H	pp	MT1F
MT1H	pp	MT1G
MT1H	pp	MT1A
MT1H	pp	PAQR7
MT1H	pp	TXNIP
MT1H	pp	CD81
MT1H	pp	MAP2K1
MT1H	pp	JUN
MT1H	pp	IL6
MT1H	pp	HIF1A
MT1H	pp	CXCR7
MT1H	pp	NMI
MT1H	pp	RPS25
MT1H	pp	ATP1B1
MT1X	pp	MT1G
MT1X	pp	MT1A
MT1X	pp	PAQR7
MT1G	pp	MT1A
MT1G	pp	PAQR7
MT1G	pp	AVPI1
MT1G	pp	ITM2C
JUN	pp	FOS
JUN	pp	IL8
JUN	pp	TNF
JUN	pp	TSC22D1
JUN	pp	IL6
JUN	pp	CYP1B1
JUN	pp	CX3CL1
JUN	pp	MAP3K5
JUN	pp	FGFR3
JUN	pp	SPRY2
JUN	pp	HSP90AB1
JUN	pp	RPS23
JUN	pp	FMO4
FOS	pp	SPRY1
FOS	pp	IL8
FOS	pp	DLL1
FOS	pp	ICAM1
FOS	pp	TXNIP
FOS	pp	VEGFA
FOS	pp	KDR
FOS	pp	BCL6
FOS	pp	SPRY2
FOS	pp	CRIP2
FOS	pp	TIMP1
FOS	pp	NOP10
FOS	pp	MMP2
FOS	pp	EPAS1
FOS	pp	TSC22D1
FOS	pp	IL6
FOS	pp	TIMP2
FOS	pp	RPS25
FOS	pp	HSP90AB1
GSTM3	pp	GSTM1
GSTM3	pp	SCG2
GSTM3	pp	AVPI1
HSP90AA1	pp	HSP90AB1
HSP90AA1	pp	HSPD1
HSP90AA1	pp	HSPE1
HSP90AA1	pp	TXNIP
HSP90AA1	pp	SOD1
HSP90AA1	pp	EIF4A2
HSP90AA1	pp	SMAD4
HSP90AA1	pp	CDH2
HSP90AA1	pp	PABPN1
HSP90AA1	pp	LDHB
HSP90AA1	pp	RPS23
HSP90AB1	pp	HSPD1
HSP90AB1	pp	RPS3
HSP90AB1	pp	PABPN1
HSP90AB1	pp	RPS2
HSP90AB1	pp	CSNK2A2
HSP90AB1	pp	DNAJA2
HSP90AB1	pp	ITM2C
IL6	pp	IL8
IL6	pp	ICAM1
IL6	pp	BCL6
IL6	pp	MT1G
IL6	pp	LCN2
IL6	pp	CSRP3
IL6	pp	TIMP3
IL6	pp	VEGFA
IL6	pp	SPRY1
IL6	pp	COL7A1
IL6	pp	EPAS1
IL6	pp	ATP1A1
IL6	pp	RAI14
IL6	pp	CXCR7
IL8	pp	VEGFA
IL8	pp	CYP1B1
IL8	pp	FAH
IL8	pp	CYP26A1
IL8	pp	TIMP1
IL8	pp	KITLG
IL8	pp	PSG2
IL8	pp	LMO4
HSPE1	pp	HSPD1
HSPE1	pp	SOD1
HSPE1	pp	UQCRQ
HSPE1	pp	VEGFA
HSPE1	pp	HSP90AB1
HSPE1	pp	NOP10
HSPE1	pp	RPS25
HSPE1	pp	LDHB
HSPE1	pp	TMEM147
HSPE1	pp	EFHA1
HSPE1	pp	SF3B5
HSPD1	pp	LDHB
HSPD1	pp	DNAJA2
HSPD1	pp	RPS2
RPS3	pp	RPS2
RPS3	pp	RPS25
RPS3	pp	TMEM147
RPS3	pp	UQCRQ
RPS3	pp	TXNIP
RPS3	pp	LDHB
RPS3	pp	CIRBP
RPS2	pp	RPS25
RPS2	pp	CD81
RPS2	pp	MAP2K2
RPS2	pp	TAGLN2
RPS2	pp	LDHB
RPS23	pp	RPS25
RPS23	pp	RPS3
RPS23	pp	RPS2
RPS23	pp	TXNIP
RPS23	pp	EIF4A2
RPS23	pp	FOS
RPS23	pp	AES
RPS23	pp	CIRBP
RPS23	pp	CSRP3
RPS23	pp	BSG
RPS23	pp	UQCRQ
RPS23	pp	TMEM147
RPS23	pp	HSP90AB1
RPS25	pp	MT1A
RPS25	pp	CSNK2A2
RPS25	pp	LDHB
RPS25	pp	ITM2C
RPS25	pp	CIRBP
RPS25	pp	TXNIP
RPS25	pp	CSRP3
RPS25	pp	FMO2
RPS25	pp	ROS1
RPS25	pp	LCN2
RPS25	pp	CD81
RPS25	pp	UQCRQ
NMI	pp	IFI35
NMI	pp	HIF1A
NMI	pp	TXNIP
NMI	pp	STAT3
NMI	pp	RELA
NMI	pp	MAP2K1
NMI	pp	MAPK1
NMI	pp	HSPE1
NMI	pp	RPS25
NMI	pp	MFAP4
NMI	pp	CREBBP
NMI	pp	MAPK14
NMI	pp	TAGLN2
NMI	pp	MEN1
IFI35	pp	TIMP1
IFI35	pp	C12orf44
IFI35	pp	CD81
MAPK14	pp	SP1
MAPK14	pp	MAPK1
MAPK14	pp	KCNJ2
MAPK14	pp	COPG
MAPK14	pp	TNF
MAPK14	pp	MMP9
SP1	pp	SHC1
SP1	pp	AP2M1
SP1	pp	KCNJ2
SP1	pp	MAPK8
SP1	pp	SLC30A3
SP1	pp	BSG
SP1	pp	CYGB
ICAM1	pp	IL8
ICAM1	pp	MT1G
ICAM1	pp	MMP2
ICAM1	pp	CCND1
ICAM1	pp	KCNJ2
ICAM1	pp	TIMP1
ICAM1	pp	BCL6
EIF4A2	pp	HSP90AB1
EIF4A2	pp	CIRBP
EIF4A2	pp	HSPD1
EIF4A2	pp	RPS2
EIF4A2	pp	REV1
EIF4A2	pp	TXNIP
EIF4A2	pp	RPS3
EIF4A2	pp	RPS25
EIF4A2	pp	AES
EIF4A2	pp	TSC22D1
EIF4A2	pp	DNAJA2
EIF4A2	pp	LDHB
LAMA5	pp	CRIP2
LAMA5	pp	CDC42EP5
LAMA5	pp	COL7A1
LAMA5	pp	COPG
LAMA5	pp	CXCR7
LAMA5	pp	PLCH2
CRIP2	pp	MUC5B
CRIP2	pp	NFKB1
RELA	pp	MEN1
RELA	pp	CSNK2A2
RELA	pp	ICAM1
RELA	pp	MAP2K2
MEN1	pp	TIMP1
MEN1	pp	TXNIP
MEN1	pp	IRX3
MEN1	pp	CD81
UQCRQ	pp	TMEM147
UQCRQ	pp	SF3B5
UQCRQ	pp	CRIP2
UQCRQ	pp	NOP10
UQCRQ	pp	TFF3
UQCRQ	pp	CDC42EP5
UQCRQ	pp	EFHA1
TMEM147	pp	NOP10
TMEM147	pp	SF3B5
TMEM147	pp	GMDS
TMEM147	pp	MT1X
LDHB	pp	EFHA1
LDHB	pp	LRIG1
LDHB	pp	TSPAN8
LDHB	pp	LMO4
LDHB	pp	ITM2C
KDR	pp	EPAS1
KDR	pp	TIMP3
KDR	pp	RELA
KDR	pp	CCND1
KDR	pp	CXCR7
KDR	pp	KCNJ2
KDR	pp	CYP1B1
KDR	pp	CX3CL1
KDR	pp	SPRY1
KDR	pp	MFAP4
KDR	pp	ISL1
KDR	pp	SLC30A3
KDR	pp	KITLG
KDR	pp	EGFR
KDR	pp	NDN
KDR	pp	RAI14
KDR	pp	CRIP2
EPAS1	pp	TIMP3
EPAS1	pp	GUK1
EPAS1	pp	KCNJ2
EPAS1	pp	AVPI1
EPAS1	pp	VEGFA
EPAS1	pp	SPRY1
EPAS1	pp	RAI14
EPAS1	pp	TIMP1
EPAS1	pp	CRIP2
ARNT	pp	MAPK1
ARNT	pp	SP1
ARNT	pp	MAPK14
ARNT	pp	SHC1
ARNT	pp	CYP1B1
ARNT	pp	STXBP2
ARNT	pp	CLDN8
ARNT	pp	MEN1
ARNT	pp	TFF3
MAPK1	pp	SP1
MAPK1	pp	TAGLN2
MAPK1	pp	TIMP2
MAPK1	pp	ATP1A1
MAPK1	pp	EGFR
MAPK1	pp	BTAF1
MAPK1	pp	NFKB1
MAPK1	pp	VEGFA
MAPK1	pp	EPAS1
MAPK1	pp	TIMP1
MAPK1	pp	DNAJA2
MAPK1	pp	CD44
MAPK1	pp	ROS1
MAP2K1	pp	MAPK1
MAP2K1	pp	HSP90AB1
MAP2K1	pp	VEGFA
MAP2K1	pp	MT1X
MAP2K1	pp	BCL6
MAP2K1	pp	CSNK2A2
MAP2K1	pp	TAGLN2
MAP2K1	pp	BTAF1
MAP2K1	pp	GRB2
MAP2K1	pp	RAI14
MAP2K1	pp	FAH
MAP2K1	pp	ECHS1
MAP2K1	pp	DNAJA2
MAP2K1	pp	NDN
MAP2K1	pp	AP2M1
LDHA	pp	VEGFA
LDHA	pp	SOD1
LDHA	pp	IFI35
LDHA	pp	MAPK8
LDHA	pp	STAT3
LDHA	pp	NOP10
LDHA	pp	LDHB
LDHA	pp	IL8
LDHA	pp	GRB2
LDHA	pp	RPS2
LDHA	pp	TAGLN2
LDHA	pp	EIF4A2
LDHA	pp	HSPD1
LDHA	pp	ATP1B1
LDHA	pp	PSG3
LDHA	pp	MAP2K1
LDHA	pp	TSPAN8
LDHA	pp	TIMP1
LDHA	pp	MAPK1
LDHA	pp	CD81
LDHA	pp	LCN2
LDHA	pp	AP2M1
LDHA	pp	RPS23
VEGFA	pp	SPRY2
VEGFA	pp	COL7A1
VEGFA	pp	CXCR7
FMO2	pp	FMO3
FMO2	pp	NTS
FMO2	pp	CX3CL1
FMO2	pp	CLDN8
FMO2	pp	SPRY2
FMO2	pp	ROS1
FMO2	pp	FLRT3
MUC5B	pp	FAM3D
MUC5B	pp	MT1G
DUSP6	pp	SPRY2
DUSP6	pp	FMO2
DUSP6	pp	SPRY4
DUSP6	pp	FOS
DUSP6	pp	SPRY1
DUSP6	pp	CRIP2
DUSP6	pp	CYP1B1
DUSP6	pp	ERBB2
DUSP6	pp	CX3CL1
DUSP6	pp	CD44
DUSP6	pp	SERTAD2
DUSP6	pp	STAT3
DUSP6	pp	CCND1
DUSP6	pp	REL
DUSP6	pp	CIRBP
DUSP6	pp	HPGD
DUSP6	pp	TIMP2
DUSP6	pp	IL8
DUSP6	pp	MAP2K1
DUSP6	pp	SCG2
DUSP6	pp	C12orf44
SPRY2	pp	SPRY1
SPRY2	pp	DYM
SPRY2	pp	MT1X
SPRY2	pp	NTS
SPRY2	pp	NANS
SPRY2	pp	CX3CL1
SPRY2	pp	SPRED1
SPRY2	pp	SCG2
SPRY2	pp	EFHA1
SOD1	pp	HSP90AB1
SOD1	pp	RPS23
SOD1	pp	LDHB
SOD1	pp	FMO3
SOD1	pp	RPS25
SOD1	pp	TSPAN8
SOD1	pp	CRIP2
SOD1	pp	PQLC1
SOD1	pp	GMDS
SOD1	pp	AES
SOD1	pp	UQCRQ
SOD1	pp	GSTM1
BCL6	pp	MT1X
BCL6	pp	CXCR7
BCL6	pp	TXNIP
BCL6	pp	VEGFA
BCL6	pp	BTAF1
BCL6	pp	MMP9
BCL6	pp	TAGLN2
BCL6	pp	TIMP1
NDN	pp	DCBLD2
NDN	pp	MFAP4
NDN	pp	MIA3
NDN	pp	FMO2
NDN	pp	CLDN8
NDN	pp	FOXN3
NDN	pp	COL4A5
NDN	pp	ERBB2
NDN	pp	SPRY1
NDN	pp	CD81
NDN	pp	CX3CL1
NDN	pp	MMP2
NDN	pp	CIRBP
DCBLD2	pp	TFF3
SPRY1	pp	FMO3
SPRY1	pp	SCG2
SPRY1	pp	CXCR7
SPRY1	pp	AVPI1
AP2M1	pp	MAP2K2
AP2M1	pp	COPG
AP2M1	pp	CRIP2
AP2M1	pp	CD81
AP2M1	pp	TMEM147
AP2M1	pp	STXBP2
AP2M1	pp	BSG
AP2M1	pp	TAGLN2
AP2M1	pp	CCND1
AP2M1	pp	GUK1
AP2M1	pp	TIMP1
AP2M1	pp	RPS3
AP2M1	pp	LMO4
AP2M1	pp	DNAJA2
AP2M1	pp	UQCRQ
AP2M1	pp	HSP90AB1
AP2M1	pp	SLC30A3
MAP2K2	pp	TMEM147
TXNIP	pp	MT1X
TXNIP	pp	LCN2
TXNIP	pp	FOXN3
TXNIP	pp	CRIP2
KCNJ2	pp	FMO4
KCNJ2	pp	CXCR7
KCNJ2	pp	PSG3
KCNJ2	pp	SERTAD2
KCNJ2	pp	RAI14
FMO4	pp	FMO3
FMO4	pp	TXNIP
FMO4	pp	TFF3
FMO4	pp	PSG3
FMO4	pp	STX19
NFKB1	pp	RELA
NFKB1	pp	TNF
NFKB1	pp	CD81
NFKB1	pp	LMO4
NFKB1	pp	MAP3K5
NFKB1	pp	ALDH3A2
NFKB1	pp	ICAM1
NFKB1	pp	IL6
NFKB1	pp	SMAD3
NFKB1	pp	IL8
CIRBP	pp	MIA3
CIRBP	pp	RECK
CIRBP	pp	COL4A5
CIRBP	pp	FMO2
CIRBP	pp	TXNIP
CIRBP	pp	BTAF1
CDH2	pp	COL7A1
CDH2	pp	CYP26A1
CDH2	pp	TSPAN8
CDH2	pp	CRIP2
CDH2	pp	CCND1
COL7A1	pp	PLCH2
COL7A1	pp	RAI14
COL7A1	pp	MMP2
CX3CL1	pp	CRIP2
CX3CL1	pp	KAL1
CX3CL1	pp	FMO3
CX3CL1	pp	MT1X
CX3CL1	pp	SPRY1
CX3CL1	pp	FLRT3
REL	pp	STAT3
REL	pp	TNF
REL	pp	BCL6
REL	pp	NFKB1
REL	pp	SERTAD2
REL	pp	ICAM1
REL	pp	RPS25
REL	pp	IL8
STAT3	pp	IL6
STAT3	pp	CYP1B1
STAT3	pp	BCL6
STAT3	pp	ICAM1
STAT3	pp	CXCR7
STAT3	pp	LMO4
STAT3	pp	SHC1
STAT3	pp	MT1X
STAT3	pp	MAP2K2
STAT3	pp	GMDS
STAT3	pp	TAGLN2
STAT3	pp	RAI14
STAT3	pp	KDR
STAT3	pp	CRIP2
STAT3	pp	FOS
STAT3	pp	CD81
STAT3	pp	LCN2
STAT3	pp	FAH
STAT3	pp	IL8
STAT3	pp	NFKB1
TIMP3	pp	SPRY1
TIMP3	pp	MT1X
TIMP3	pp	RAI14
TIMP3	pp	CRIP2
TNF	pp	IL6
TNF	pp	ICAM1
TNF	pp	KAL1
TNF	pp	KCNJ2
TNF	pp	MUC5B
TNF	pp	ERBB2
TNF	pp	PSG2
TNF	pp	TIMP3
HIF1A	pp	MT1X
HIF1A	pp	IL6
HIF1A	pp	VEGFA
HIF1A	pp	CD81
HIF1A	pp	TIMP1
HIF1A	pp	TAGLN2
HIF1A	pp	NOP10
HIF1A	pp	IL8
HIF1A	pp	MT1G
HIF1A	pp	SPRY1
HIF1A	pp	TSC22D1
HIF1A	pp	STAT3
HIF1A	pp	MIA3
HIF1A	pp	SCG2
HIF1A	pp	CYP1B1
HIF1A	pp	PSG3
HIF1A	pp	MAP3K5
HIF1A	pp	TANK
HIF1A	pp	NFKB1
HIF1A	pp	FLRT3
HIF1A	pp	LCN2
SPRY4	pp	SPRY2
SPRY4	pp	C12orf44
SPRY4	pp	SLC30A3
C12orf44	pp	NANS
NANS	pp	FAM3D
CD44	pp	DCBLD2
CD44	pp	TIMP1
CD44	pp	BCL6
CD44	pp	PSG3
CD44	pp	TIMP2
CD44	pp	TAGLN2
CD44	pp	IL8
CD44	pp	MMP9
ECHS1	pp	GMDS
ECHS1	pp	UQCRQ
ECHS1	pp	ALDH3A2
ECHS1	pp	CRIP2
ECHS1	pp	CD81
ECHS1	pp	C12orf44
ECHS1	pp	FAH
ECHS1	pp	MT1X
ECHS1	pp	SF3B5
ECHS1	pp	PQLC1
ECHS1	pp	MAP2K2
GMDS	pp	FLRT3
GMDS	pp	C12orf44
GMDS	pp	MUC5B
BSG	pp	TMEM147
BSG	pp	STXBP2
BSG	pp	ECHS1
BSG	pp	LDHB
BSG	pp	ERBB2
BSG	pp	TAGLN2
BSG	pp	UQCRQ
BSG	pp	FAH
BSG	pp	PQLC1
BSG	pp	MAP2K2
TFF3	pp	DYM
TFF3	pp	DLL1
TFF3	pp	CDC42EP5
TFF3	pp	FAM3D
TFF3	pp	ITM2C
TFF3	pp	CTNNB1
MMP2	pp	SCG2
MMP2	pp	TIMP3
MMP2	pp	COL7A1
MMP2	pp	MFAP4
MMP2	pp	TSPAN8
MMP2	pp	LAMA5
MMP2	pp	CRIP2
MMP2	pp	RECK
MMP2	pp	TIMP2
MMP2	pp	MMP9
SCG2	pp	AVPI1
SF3B5	pp	C12orf44
LRIG1	pp	MIA3
NTS	pp	CXCR7
NTS	pp	FMO3
NTS	pp	SCG2
NTS	pp	GSTM1
CXCR7	pp	DLL1
CXCR7	pp	LRIG1
CXCR7	pp	AVPI1
KITLG	pp	FLRT3
KITLG	pp	NTS
KITLG	pp	HPGD
CYP1B1	pp	MMP9
CYP1B1	pp	TFF3
CYP1B1	pp	PSG2
CYP1B1	pp	TIMP3
CYP1B1	pp	MFAP4
CYP1B1	pp	SPRY2
CYP1B1	pp	TIMP1
SHC1	pp	CYP1B1
SHC1	pp	TIMP1
SHC1	pp	BCL6
SHC1	pp	SPRY2
SHC1	pp	TIMP3
SHC1	pp	LMO4
SHC1	pp	COPG
SHC1	pp	CD81
SHC1	pp	MAP2K2
FAH	pp	UQCRQ
FAH	pp	PQLC1
FAH	pp	ITM2C
FAH	pp	ALDH3A2
MFAP4	pp	KAL1
MFAP4	pp	CXCR7
MFAP4	pp	FMO3
MFAP4	pp	CRIP2
MFAP4	pp	SPRY1
MFAP4	pp	RECK
KAL1	pp	PLCH2
KAL1	pp	SPG11
FGFR3	pp	LAMA5
FGFR3	pp	GSTM1
FGFR3	pp	ITM2C
FGFR3	pp	GSTM3
FGFR3	pp	NTS
FGFR3	pp	PSCA
FGFR3	pp	SPRY1
FGFR3	pp	LRIG1
FGFR3	pp	PLCH2
FGFR3	pp	SPRY2
TSC22D1	pp	EFHA1
TSC22D1	pp	LRIG1
TSC22D1	pp	TXNIP
TSC22D1	pp	COL4A5
TSC22D1	pp	RPS25
TSC22D1	pp	CIRBP
TSC22D1	pp	ALDH3A2
TSC22D1	pp	MT1X
TSC22D1	pp	VEGFA
TSC22D1	pp	NDN
TSC22D1	pp	CXCR7
TSC22D1	pp	SPRY2
TSC22D1	pp	MMP9
TSC22D1	pp	MAP3K5
COPG	pp	SERINC2
COPG	pp	MUC5B
COPG	pp	NANS
SERPINA1	pp	STXBP2
SERPINA1	pp	ICAM1
SERPINA1	pp	MMP9
SERPINA1	pp	FLRT3
SERPINA1	pp	TAGLN2
SERPINA1	pp	VEGFA
SERPINA1	pp	MT1X
SERPINA1	pp	SCG2
SERPINA1	pp	IL8
SERPINA1	pp	TIMP2
SERPINA1	pp	NTS
SERPINA1	pp	FAH
SERPINA1	pp	TIMP1
SERPINA1	pp	BCL6
SERPINA1	pp	LCN2
STXBP2	pp	TIMP2
STXBP2	pp	MAP2K2
CX3CR1	pp	KAL1
CX3CR1	pp	SERPINA1
CX3CR1	pp	FMO3
CX3CR1	pp	HPGD
CX3CR1	pp	CXCR7
CX3CR1	pp	GSTM3
CX3CR1	pp	CIRBP
ATP1B1	pp	TSPAN8
ATP1B1	pp	BSG
ATP1B1	pp	ATP1A1
ATP1B1	pp	EIF4A2
ATP1B1	pp	TIMP2
ATP1B1	pp	ALDH3A2
ATP1B1	pp	RPS23
ATP1B1	pp	SOD1
ATP1B1	pp	CSRP3
ATP1B1	pp	DNAJA2
ATP1B1	pp	SPRY2
ATP1B1	pp	NMI
TSPAN8	pp	GSTM1
TSPAN8	pp	PSCA
TSPAN8	pp	FLRT3
MMP9	pp	LCN2
MMP9	pp	CXCR7
MMP9	pp	COL7A1
MMP9	pp	KAL1
MMP9	pp	MT1G
LCN2	pp	MT1G
LCN2	pp	TSPAN8
LCN2	pp	MUC5B
LCN2	pp	TFF3
LCN2	pp	FLRT3
EGFR	pp	PSG2
EGFR	pp	PSG3
EGFR	pp	DCBLD2
EGFR	pp	COL4A5
EGFR	pp	CD81
EGFR	pp	IL8
EGFR	pp	CD44
EGFR	pp	MMP2
PSG2	pp	PSG3
PSG2	pp	AVPI1
NOP10	pp	FMO3
NOP10	pp	NANS
ALDH3A2	pp	FOXN3
ALDH3A2	pp	GSTM3
ALDH3A2	pp	COL4A5
ALDH3A2	pp	SPG11
ALDH3A2	pp	TMEM147
ALDH3A2	pp	TANK
ROS1	pp	MT1G
ROS1	pp	FANCA
ROS1	pp	TIMP3
ROS1	pp	PSG3
ROS1	pp	SCG2
ROS1	pp	CLDN8
L1CAM	pp	CDH2
L1CAM	pp	GSTM3
L1CAM	pp	TIMP3
L1CAM	pp	ATP1A1
L1CAM	pp	EGFR
L1CAM	pp	RAI14
L1CAM	pp	CSRP3
ITM2C	pp	PQLC1
ITM2C	pp	NANS
ITM2C	pp	CDC42EP5
ITM2C	pp	FAM3D
PSG3	pp	AVPI1
CYP26A1	pp	SCG2
CYP26A1	pp	FOXN3
EFHA1	pp	SPG11
EFHA1	pp	DNAJA2
EFHA1	pp	TANK
EFHA1	pp	MKKS
EFHA1	pp	STX19
SPG11	pp	REV1
SPG11	pp	MIA3
SPG11	pp	DNAJA2
SLC30A3	pp	MAPK8
SLC30A3	pp	CDH2
SLC30A3	pp	TSPAN8
SLC30A3	pp	TFF3
SLC30A3	pp	ROS1
SLC30A3	pp	CRIP2
SLC30A3	pp	PSG3
SLC30A3	pp	FMO4
SLC30A3	pp	PACS1
SLC30A3	pp	ISL1
SLC30A3	pp	DCBLD2
SLC30A3	pp	ATP1A1
SLC30A3	pp	ADH1A
SLC30A3	pp	MFAP4
SLC30A3	pp	CX3CL1
SLC30A3	pp	LRIG1
SLC30A3	pp	ATP1A4
SLC30A3	pp	TIMP3
SLC30A3	pp	MMP2
SLC30A3	pp	CLDN8
SLC30A3	pp	FMO2
SLC30A3	pp	COL7A1
SLC30A3	pp	EGFR
SLC30A3	pp	FGFR3
SLC30A3	pp	KITLG
SLC30A3	pp	SCG2
SLC30A3	pp	CSRP3
SLC30A3	pp	MUC5B
SLC30A3	pp	FLRT3
ERBB3	pp	SP1
ERBB3	pp	FMO2
ERBB3	pp	CIRBP
ERBB3	pp	FMO4
ERBB3	pp	MAPK1
ERBB3	pp	STX19
ERBB3	pp	TNF
CREBBP	pp	TANK
CREBBP	pp	EFHA1
CREBBP	pp	NFKB1
CREBBP	pp	FOS
CREBBP	pp	DNAJA2
CREBBP	pp	ALDH3A2
CREBBP	pp	BTAF1
TANK	pp	TXNIP
TANK	pp	DNAJA2
TANK	pp	SPG11
TIMP1	pp	CD81
TIMP1	pp	GUK1
TIMP1	pp	LCN2
TIMP1	pp	MMP9
TIMP1	pp	COL7A1
TIMP1	pp	CXCR7
TIMP1	pp	TAGLN2
TIMP1	pp	SERTAD2
TIMP1	pp	NOP10
TIMP1	pp	TIMP2
TIMP1	pp	VEGFA
TIMP1	pp	SCG2
TIMP1	pp	AVPI1
TIMP1	pp	NANS
TIMP1	pp	RAI14
CD81	pp	MT1X
CD81	pp	TXNIP
CD81	pp	MT1G
CD81	pp	PQLC1
CD81	pp	TIMP3
CD81	pp	PACS1
CD81	pp	CX3CL1
CD81	pp	CXCR7
CD81	pp	CRIP2
CD81	pp	MFAP4
CD81	pp	UQCRQ
CD81	pp	TAGLN2
GRB2	pp	STAT3
GRB2	pp	AP2M1
GRB2	pp	TIMP2
GRB2	pp	SMAD3
GRB2	pp	TMEM147
GRB2	pp	MMP9
GRB2	pp	TIMP1
GRB2	pp	MAP2K2
SMAD4	pp	SP1
SMAD4	pp	CDH2
SMAD4	pp	DNAJA2
SMAD4	pp	PQLC1
SMAD4	pp	EFHA1
SMAD4	pp	SPG11
PLCH2	pp	IL20RB
PLCH2	pp	PACS1
GUK1	pp	NOP10
GUK1	pp	GMDS
GUK1	pp	CRIP2
GUK1	pp	UQCRQ
ATP1A1	pp	ATP1A4
ATP1A1	pp	MFAP4
ATP1A1	pp	CD81
ATP1A1	pp	GMDS
ATP1A1	pp	TAGLN2
ATP1A1	pp	LMO4
ATP1A1	pp	TIMP1
ATP1A1	pp	C12orf44
ATP1A1	pp	TFF3
ATP1A1	pp	SERTAD2
ATP1A1	pp	NANS
ATP1A1	pp	RAI14
MAP3K5	pp	ISL1
MAP3K5	pp	FGFR3
MAP3K5	pp	SPRY1
MAP3K5	pp	TANK
MAP3K5	pp	IRX3
MAP3K5	pp	CYP1B1
MAP3K5	pp	RPS25
MAP3K5	pp	CD44
MAP3K5	pp	SPG11
ISL1	pp	COL7A1
ISL1	pp	COL4A5
ISL1	pp	CLDN8
ISL1	pp	KAL1
ISL1	pp	ADH1A
ISL1	pp	FLRT3
ISL1	pp	ESR2
TAGLN2	pp	CXCR7
TAGLN2	pp	TIMP2
TAGLN2	pp	GMDS
TAGLN2	pp	ITM2C
TAGLN2	pp	NOP10
TAGLN2	pp	CRIP2
TAGLN2	pp	MT1X
TAGLN2	pp	MAP2K2
CLDN8	pp	CAPN13
CLDN8	pp	NANS
LMO4	pp	PABPN1
LMO4	pp	TIMP2
LMO4	pp	RAI14
LMO4	pp	SPRY2
LMO4	pp	NTS
LMO4	pp	TANK
MAPK3	pp	MAP2K2
MAPK3	pp	CD81
MAPK3	pp	GUK1
MAPK3	pp	STXBP2
MAPK3	pp	CSNK2A2
MAPK3	pp	RELA
MAPK3	pp	PSG3
MAPK3	pp	TAGLN2
MAPK3	pp	LAMA5
MAPK3	pp	SLC30A3
TIMP2	pp	TIMP3
CCND1	pp	ERBB2
CCND1	pp	MFAP4
CCND1	pp	MMP2
CCND1	pp	TSPAN8
CCND1	pp	SPRY1
CCND1	pp	PLCH2
CCND1	pp	CX3CL1
ERBB2	pp	CX3CL1
ERBB2	pp	CRIP2
ERBB2	pp	PLCH2
AES	pp	CIRBP
AES	pp	RELA
AES	pp	PQLC1
AES	pp	STXBP2
AES	pp	PABPN1
AES	pp	CSNK2A2
AES	pp	CRIP2
AES	pp	CYGB
AES	pp	MAP2K2
AES	pp	BSG
AES	pp	ITM2C
AES	pp	NFKB1
CSRP3	pp	KCNJ2
CSRP3	pp	FMO2
CSRP3	pp	ECHS1
CSRP3	pp	RAI14
CSRP3	pp	ROS1
CSRP3	pp	FLRT3
CSRP3	pp	CLDN8
COL4A5	pp	LAMA5
COL4A5	pp	COL7A1
COL4A5	pp	MMP9
COL4A5	pp	FMO4
COL4A5	pp	FMO2
COL4A5	pp	ITM2C
COL4A5	pp	FLRT3
CSNK2A2	pp	CX3CL1
CSNK2A2	pp	CIRBP
CSNK2A2	pp	MAP2K2
CSNK2A2	pp	SPRY2
CSNK2A2	pp	LDHB
CSNK2A2	pp	ITM2C
CSNK2A2	pp	FAH
FANCA	pp	DYM
PABPN1	pp	D2HGDH
SMAD3	pp	CD44
SMAD3	pp	SLC30A3
SMAD3	pp	AVPI1
SMAD3	pp	MAP3K5
SMAD3	pp	BSG
SMAD3	pp	TIMP1
SERTAD2	pp	FMO3
SERTAD2	pp	LRIG1
SERTAD2	pp	C12orf44
SERTAD2	pp	CXCR7
REV1	pp	D2HGDH
HPGD	pp	PSCA
HPGD	pp	LCN2
HPGD	pp	ITM2C
HPGD	pp	GSTM3
HPGD	pp	GSTM1
HPGD	pp	CLDN8
FAM3D	pp	TSPAN8
BTAF1	pp	SPG11
BTAF1	pp	REV1
BTAF1	pp	RECK
BTAF1	pp	KAL1
ADH1A	pp	ECHS1
ADH1A	pp	FMO3
ADH1A	pp	PSG2
ADH1A	pp	GSTM1
TTC4	pp	SF3B5
TTC4	pp	KITLG
TTC4	pp	AP2M1
RAI14	pp	MT1G
RAI14	pp	CXCR7
RAI14	pp	C12orf44
RAI14	pp	FMO3
RAI14	pp	DYM
PACS1	pp	RECK
ABHD14B	pp	STARD10
ABHD14B	pp	AP2M1
ABHD14B	pp	CD81
ABHD14B	pp	AES
ESR2	pp	CLDN8
CDC42	pp	CDC42EP5
TGFB1	pp	COL7A1
TGFB1	pp	CDH2
